# Supplementary material for: The Stringent Stress Response Controls Proteases and Global Regulators under Optimal Growth Conditions in Pseudomonas aeruginosa
Source: mSystems. 2020 Aug 4;5(4):e00495-20. doi: 10.1128/mSystems.00495-20 (PMC7406228; doi:10.1128/mSystems.00495-20)
Supplement: DATA SET S1 [file mSystems.00495-20-sd001.xlsx]

## Sheet: DE genes
Locus Tag	Gene Name	Product Name	Fold Change	Adjusted P-Value
PA3326	clpP2	ClpP2	-10.9	2.68e-96
PA3327		probable non-ribosomal peptide synthetase	-21.04	1.52e-87
PA3330		probable short chain dehydrogenase	-26.4	4.76e-63
PA3333	fabH2	3-oxoacyl-[acyl-carrier-protein] synthase III	-21.7	4.35e-62
PA3332		conserved hypothetical protein	-22.58	7.88e-62
PA3329		hypothetical protein	-22.03	3.62e-59
PA3334	acp3	Acp3	-21.24	1.52e-53
PA3331		cytochrome P450	-25.1	7.34e-51
PA3328		probable FAD-dependent monooxygenase	-18.49	1.06e-49
PA3335		hypothetical protein	-14.37	3.08e-49
PA3724	lasB	elastase LasB	-7.8	2.59e-45
PA3336		probable major facilitator superfamily (MFS) transporter	-16.09	5.21e-45
PA2840		probable ATP-dependent RNA helicase	5.43	1.9e-44
PA2796	tal	transaldolase	-3.57	1.88e-36
PA0641		probable bacteriophage protein	9.32	1.22e-35
PA4839	speA	arginine decarboxylase (ADC)	3.58	1.94e-35
PA0636		hypothetical protein	9.42	3.72e-34
PA4138	tyrS	tyrosyl-tRNA synthetase	6.99	4.77e-34
PA0622		probable bacteriophage protein	9.46	1.2e-32
PA1871	lasA	LasA protease precursor	-7.29	1.25e-32
PA0572		hypothetical protein	-9.13	1.2e-31
PA0617		probable bacteriophage protein	13.64	1.2e-31
PA0277		conserved hypothetical protein	9.86	2.76e-31
PA2195	hcnC	hydrogen cyanide synthase HcnC	-4.5	4.2e-31
PA2272	pbpC	penicillin-binding protein 3A	-4.45	8.01e-31
PA0639		conserved hypothetical protein	8.44	8.86e-31
PA0618		probable bacteriophage protein	10.11	2.13e-30
PA1249	aprA	alkaline metalloproteinase precursor	-9.59	2.53e-30
PA3479	rhlA	rhamnosyltransferase chain A	-8.71	7.28e-30
PA0638		probable bacteriophage protein	8.71	1.44e-29
PA0045		hypothetical protein	4.28	1.75e-29
PA0619		probable bacteriophage protein	8.19	1.93e-29
PA2911		probable TonB-dependent receptor	8.01	8.03e-29
PA5340		hypothetical protein	2.87	2.46e-28
PA4519	speC	ornithine decarboxylase	4.82	1e-27
PA5339		conserved hypothetical protein	3.57	1.02e-27
PA3967		hypothetical protein	3.65	1.03e-27
PA0614		hypothetical protein	8.96	2.42e-27
PA0640		probable bacteriophage protein	10.27	1.94e-26
PA0126		hypothetical protein	4.46	2.68e-26
PA0613		hypothetical protein	8.89	3.05e-26
PA0165		hypothetical protein	4.87	3.94e-26
PA0635		hypothetical protein	8.03	3.94e-26
PA0625		hypothetical protein	6.78	4.56e-26
PA1041		probable outer membrane protein precursor	-3.75	9.33e-26
PA1900	phzB2	probable phenazine biosynthesis protein	-18.65	1.47e-25
PA0633		hypothetical protein	8.14	1.9e-25
PA0629		conserved hypothetical protein	6.74	1.64e-24
PA0996	pqsA	PqsA	4.61	5.23e-24
PA0620		probable bacteriophage protein	7.24	1.08e-23
PA0616		hypothetical protein	7.16	3.04e-23
PA0624		hypothetical protein	7.64	6.22e-23
PA5018	msrA	peptide methionine sulfoxide reductase	-2.84	9.26e-23
PA2928		hypothetical protein	4.02	1.7e-22
PA0646		hypothetical protein	9.78	2.33e-22
PA0578		conserved hypothetical protein	2.41	4.04e-22
PA0623		probable bacteriophage protein	7.33	4.04e-22
PA1000	pqsE	Quinolone signal response protein	3.92	4.42e-22
PA4139		hypothetical protein	-5.59	6.93e-22
PA2300	chiC	chitinase	-7.21	1.56e-21
PA2194	hcnB	hydrogen cyanide synthase HcnB	-3.7	5.01e-21
PA5220		hypothetical protein	-4.54	5.76e-21
PA2304	ambC	AmbC	-4.3	6.17e-21
PA0628		conserved hypothetical protein	9.12	7.91e-21
PA3677	mexJ	MexJ	4.2	9.54e-21
PA0999	pqsD	3-oxoacyl-[acyl-carrier-protein] synthase III	4.12	1.36e-20
PA3478	rhlB	rhamnosyltransferase chain B	-8.31	2.72e-20
PA0998	pqsC	PqsC	4.27	2.76e-20
PA0626		hypothetical protein	5.58	4.43e-20
PA2019	mexX	Resistance-Nodulation-Cell Division (RND) multidrug efflux membrane fusion protein MexX precursor	4.66	7.72e-20
PA3766		probable aromatic amino acid transporter	4.93	1.17e-19
PA1395		hypothetical protein	5.42	1.46e-19
PA4180		probable acetolactate synthase large subunit	-2.51	2.19e-19
PA2929		hypothetical protein	6.39	6.76e-19
PA0634		hypothetical protein	6.45	8.12e-19
PA2303	ambD	AmbD	-3.5	2.03e-18
PA3615		hypothetical protein	-2.53	2.73e-18
PA1001	phnA	anthranilate synthase component I	3.94	2.93e-18
PA3661		hypothetical protein	17.22	3.12e-18
PA5445		probable coenzyme A transferase	3.3	3.78e-18
PA0630		hypothetical protein	7.95	4.1e-18
PA3836		hypothetical protein	-2.29	4.47e-18
PA0047		hypothetical protein	4.35	1.43e-17
PA2302	ambE	AmbE	-4.1	1.69e-17
PA1002	phnB	anthranilate synthase component II	3.82	4.29e-17
PA4670	prs	ribose-phosphate pyrophosphokinase	3.04	6.66e-17
PA0997	pqsB	PqsB	4.09	1.7e-16
PA1005		conserved hypothetical protein	-2.51	1.77e-16
PA0637		conserved hypothetical protein	8.03	2.57e-16
PA1205		conserved hypothetical protein	-3.03	3.02e-16
PA3823	tgt	queuine tRNA-ribosyltransferase	2.46	3.09e-16
PA1130	rhlC	rhamnosyltransferase 2	-4.52	3.41e-16
PA3818		extragenic suppressor protein SuhB	2.39	3.8e-16
PA0615		hypothetical protein	4.37	3.83e-16
PA3622	rpoS	sigma factor RpoS	-3.82	4.13e-16
PA0645		hypothetical protein	6.08	8.63e-16
PA4141		hypothetical protein	-5.37	2.14e-15
PA1124	dgt	deoxyguanosinetriphosphate triphosphohydrolase	-2.98	2.37e-15
PA1964		probable ATP-binding component of ABC transporter	2.3	3.68e-15
PA0046		hypothetical protein	4.34	3.92e-15
PA4296	pprB	two-component response regulator, PprB	-4.73	4.39e-15
PA2301		hypothetical protein	-3.64	7.13e-15
PA0631		hypothetical protein	8.53	7.29e-15
PA1271		probable tonB-dependent receptor	3.42	8.75e-15
PA3922		conserved hypothetical protein	-2.32	2.91e-14
PA5407		hypothetical protein	4.88	3.09e-14
PA4434		probable oxidoreductase	-2.54	3.49e-14
PA0122	rahU	rahU	-4.1	4.17e-14
PA0115		conserved hypothetical protein	-3.26	6.67e-14
PA1760		probable transcriptional regulator	-2.2	6.73e-14
PA2069		probable carbamoyl transferase	-8.05	1.28e-13
PA4015		conserved hypothetical protein	-2.93	1.47e-13
PA2698		probable hydrolase	-5.05	1.93e-13
PA1204		NAD(P)H quinone oxidoreductase	-3.23	2.28e-13
PA2544		hypothetical protein	-3.24	2.49e-13
PA5496	nrdJb	class II (cobalamin-dependent) ribonucleotide-diphosphate reductase subunit, NrdJb	-3.16	5.66e-13
PA0383		conserved hypothetical protein	3.38	7.16e-13
PA3419		hypothetical protein	-3.45	1.32e-12
PA1217		probable 2-isopropylmalate synthase	-5.03	1.62e-12
PA1828		probable short-chain dehydrogenase	-2.47	1.64e-12
PA5206	argE	acetylornithine deacetylase	-2.48	1.65e-12
PA4140		hypothetical protein	-3.84	1.83e-12
PA4192		probable ATP-binding component of ABC transporter	2.85	1.96e-12
PA4635		conserved hypothetical protein	7.09	2.12e-12
PA0852	cbpD	chitin-binding protein CbpD precursor	-3.69	2.18e-12
PA4190	pqsL	probable FAD-dependent monooxygenase	-3.55	2.3e-12
PA2193	hcnA	hydrogen cyanide synthase HcnA	-3.23	2.61e-12
PA1376	aceK	isocitrate dehydrogenase kinase/phosphatase	-2.91	2.74e-12
PA3195	gapA	glyceraldehyde 3-phosphate dehydrogenase	-2.08	2.96e-12
PA0023	qor	quinone oxidoreductase	-2.59	2.97e-12
PA1202		probable hydrolase	-2.77	3.4e-12
PA0975		probable radical activating enzyme	3.55	3.62e-12
PA3103	xcpR	general secretion pathway protein E	-2.22	3.62e-12
PA0074	ppkA	serine/threonine protein kinase PpkA	2.25	5.18e-12
PA2491	mexS	MexS	-2.1	5.75e-12
PA0612	ptrB	repressor, PtrB	8.09	6.31e-12
PA4872		hypothetical protein	-2.17	6.47e-12
PA0643		hypothetical protein	5.7	6.59e-12
PA2018	mexY	Resistance-Nodulation-Cell Division (RND) multidrug efflux transporter MexY	4.33	6.59e-12
PA0091	vgrG1	VgrG1	2.37	7.19e-12
PA4918	pcnA	nicotinamidase, PcnA	2.74	7.21e-12
PA2454		hypothetical protein	3.37	7.9e-12
PA1618		conserved hypothetical protein	-2.82	9.77e-12
PA3471		probable malic enzyme	-2.2	1.16e-11
PA4748	tpiA	triosephosphate isomerase	2.64	1.17e-11
PA4276	secE	secretion protein SecE	2.42	1.18e-11
PA3256		probable oxidoreductase	-2.41	1.27e-11
PA3741		hypothetical protein	3.25	1.64e-11
PA1216		hypothetical protein	-6.06	1.78e-11
PA0300	spuD	polyamine transport protein	-1.97	2.96e-11
PA0580	gcp	O-sialoglycoprotein endopeptidase	2.29	2.98e-11
PA5182		hypothetical protein	2.58	3.28e-11
PA0642		hypothetical protein	14.1	3.71e-11
PA2788		probable chemotaxis transducer	-2.78	3.97e-11
PA2622	cspD	cold-shock protein CspD	-2.95	4.18e-11
PA4130		probable sulfite or nitrite reductase	-2.08	4.45e-11
PA2371	clpV3	ClpV3	-3.31	5.9e-11
PA3019		probable ATP-binding component of ABC transporter	2.31	5.9e-11
PA3022		hypothetical protein	-2.23	5.9e-11
PA0632		hypothetical protein	7.34	5.98e-11
PA3743	trmD	tRNA (guanine-N1)-methyltransferase	2.31	5.99e-11
PA3637	pyrG	CTP synthase	2	6.43e-11
PA5201		conserved hypothetical protein	2.27	8.51e-11
PA2850	ohr	organic hydroperoxide resistance protein	2.99	8.78e-11
PA0674	vreA	VreA	2.59	8.91e-11
PA4191		isopenicillin-N synthase	2.25	1.04e-10
PA0989		hypothetical protein	4.54	1.06e-10
PA3436		hypothetical protein	3.74	1.1e-10
PA5286		conserved hypothetical protein	3.45	1.16e-10
PA1872		hypothetical protein	-2.89	1.25e-10
PA2305	ambB	AmbB	-3.11	1.31e-10
PA5447	wbpZ	glycosyltransferase WbpZ	-2.08	1.33e-10
PA5118	thiI	thiazole biosynthesis protein ThiI	2.37	1.33e-10
PA3041		hypothetical protein	-2.51	1.62e-10
PA1759		probable transcriptional regulator	-2.13	1.66e-10
PA0621		conserved hypothetical protein	9.6	1.7e-10
PA3476	rhlI	autoinducer synthesis protein RhlI	-2.99	1.86e-10
PA0437	codA	cytosine deaminase	2.47	2.15e-10
PA3128		probable short-chain dehydrogenase	-3.3	2.31e-10
PA0080	tssJ1	TssJ1	2.59	2.85e-10
PA5336	gmk	guanylate kinase	2.18	2.88e-10
PA1899	phzA2	probable phenazine biosynthesis protein	-15.93	3.14e-10
PA4858		conserved hypothetical protein	7.4	4.11e-10
PA1475	ccmA	heme exporter protein CcmA	2.53	4.8e-10
PA3477	rhlR	transcriptional regulator RhlR	-2.61	4.8e-10
PA1250	aprI	alkaline proteinase inhibitor AprI	-2.35	4.85e-10
PA0608		probable phosphoglycolate phosphatase	2.31	5.08e-10
PA3339	plpD	patatin-like protein, PlpD	2.27	5.31e-10
PA2939		probable aminopeptidase	-6.42	6.03e-10
PA5362		conserved hypothetical protein	-1.89	6.03e-10
PA4029		conserved hypothetical protein	2.16	6.49e-10
PA4995		probable acyl-CoA dehydrogenase	2.58	6.49e-10
PA0250		conserved hypothetical protein	-2.58	6.5e-10
PA3901	fecA	Fe(III) dicitrate transport protein FecA	2.35	6.75e-10
PA1572		conserved hypothetical protein	-2.29	6.83e-10
PA0627		conserved hypothetical protein	5.66	8.15e-10
PA0082	tssA1	TssA1	2.07	8.35e-10
PA4602	glyA3	serine hydroxymethyltransferase	2.13	9.12e-10
PA1927	metE	5-methyltetrahydropteroyltriglutamate-homocysteine S-methyltransferase	2.7	9.91e-10
PA5114		hypothetical protein	2.29	1.04e-09
PA3660		probable sodium/hydrogen antiporter	-2.39	1.04e-09
PA5057	phaD	poly(3-hydroxyalkanoic acid) depolymerase	-2.52	1.12e-09
PA0952		hypothetical protein	5.62	1.14e-09
PA2832	tpm	thiopurine methyltransferase	-2.51	1.15e-09
PA3887	nhaP	Na+/H+ antiporter NhaP	-2.3	1.24e-09
PA4217	phzS	flavin-containing monooxygenase	-3.07	1.45e-09
PA3676	mexK	MexK	2.04	1.45e-09
PA0196	pntB	pyridine nucleotide transhydrogenase, beta subunit	-1.97	1.46e-09
PA0077	icmF1	IcmF1	2.43	1.48e-09
PA1810	nppA2	NppA2	-2.14	1.6e-09
PA3969		conserved hypothetical protein	-2.72	1.77e-09
PA5476	citA	citrate transporter	-3.16	1.79e-09
PA2709	cysK	cysteine synthase A	-1.96	1.92e-09
PA0563		conserved hypothetical protein	2.61	1.93e-09
PA2764		hypothetical protein	-2.64	1.93e-09
PA1215		hypothetical protein	-3.97	1.94e-09
PA3101	xcpT	general secretion pathway protein G	-2.86	2.03e-09
PA4825	mgtA	Mg(2+) transport ATPase, P-type 2	3.26	2.13e-09
PA4826		hypothetical protein	7.83	2.16e-09
PA4630		hypothetical protein	2.71	2.24e-09
PA4840		conserved hypothetical protein	2.98	2.43e-09
PA1272	cobO	cob(I)alamin adenosyltransferase	2.4	2.57e-09
PA0438	codB	cytosine permease	2.71	3.14e-09
PA5471	armZ	ArmZ	2.48	3.14e-09
PA4318		hypothetical protein	2.35	3.27e-09
PA0473		probable glutathione S-transferase	-2.18	3.57e-09
PA0963	aspS	aspartyl-tRNA synthetase	1.86	3.72e-09
PA1592		hypothetical protein	3.37	4.1e-09
PA5274	rnk	nucleoside diphosphate kinase regulator	-2.19	4.41e-09
PA4211	phzB1	probable phenazine biosynthesis protein	-7.92	4.86e-09
PA0075	pppA	PppA	2.38	4.91e-09
PA3687	ppc	phosphoenolpyruvate carboxylase	-2.57	5.21e-09
PA4569	ispB	octaprenyl-diphosphate synthase	2.62	5.31e-09
PA0902		hypothetical protein	-2.33	5.5e-09
PA3049	rmf	ribosome modulation factor	-3.16	5.64e-09
PA1791		hypothetical protein	2.56	5.73e-09
PA0559		conserved hypothetical protein	2.51	5.88e-09
PA3127		hypothetical protein	-2.57	5.94e-09
PA3824	queA	S-adenosylmethionine:trna ribosyltransferase-isomerase	2.46	6.3e-09
PA2376		probable transcriptional regulator	2.71	6.35e-09
PA2915		hypothetical protein	-2.68	6.62e-09
PA0081	fha1	Fha1	2.02	6.64e-09
PA3068	gdhB	NAD-dependent glutamate dehydrogenase	-2.46	6.91e-09
PA1505	moaA2	molybdopterin biosynthetic protein A2	-1.93	6.98e-09
PA0944	purN	phosphoribosylaminoimidazole synthetase	1.9	7.61e-09
PA0407	gshB	glutathione synthetase	-2.14	7.95e-09
PA5024		conserved hypothetical protein	2.27	8.06e-09
PA4669	ipk	isopentenyl monophosphate kinase	3.33	8.08e-09
PA1174	napA	periplasmic nitrate reductase protein NapA	-2.71	9.63e-09
PA3099	xcpV	general secretion pathway protein I	-3.03	1.02e-08
PA0283	sbp	sulfate-binding protein precursor	1.92	1.03e-08
PA1576		probable 3-hydroxyisobutyrate dehydrogenase	-2.2	1.07e-08
PA0090	clpV1	ClpV1	2.14	1.14e-08
PA4142		probable secretion protein	-3.48	1.15e-08
PA0815		probable transcriptional regulator	-2.09	1.26e-08
PA3031		hypothetical protein	-2.8	1.27e-08
PA0862		hypothetical protein	-1.92	1.31e-08
PA2027		hypothetical protein	3.73	1.34e-08
PA3924		probable medium-chain acyl-CoA ligase	-2.5	1.34e-08
PA3744	rimM	16S rRNA processing protein	1.91	1.36e-08
PA5183		hypothetical protein	3.04	1.54e-08
PA0167		probable transcriptional regulator	-2.28	1.54e-08
PA0976		conserved hypothetical protein	2.73	1.63e-08
PA1292		probable 3-mercaptopyruvate sulfurtransferase	-2.13	1.72e-08
PA2025	gor	glutathione reductase	-1.92	1.72e-08
PA4195		probable binding protein component of ABC transporter	2.86	1.72e-08
PA4719		probable transporter	2.2	1.72e-08
PA2629	purB	adenylosuccinate lyase	2.14	1.75e-08
PA2988	lolE	lipoprotein localization protein LolE	2.32	1.82e-08
PA0644		hypothetical protein	4.22	1.97e-08
PA2865		probable glycosylase	1.93	2.02e-08
PA0784		probable transcriptional regulator	-1.97	2.16e-08
PA5425	purK	phosphoribosylaminoimidazole carboxylase	1.71	2.23e-08
PA4433	rplM	50S ribosomal protein L13	2.55	2.35e-08
PA4452		conserved hypothetical protein	2.19	2.54e-08
PA3649	mucP	MucP	1.7	3.27e-08
PA1051		probable transporter	3.62	3.39e-08
PA3239		conserved hypothetical protein	-2.64	3.44e-08
PA0085	hcp1	Hcp1	2.13	3.67e-08
PA4193		probable permease of ABC transporter	3.07	3.69e-08
PA4154		conserved hypothetical protein	3.16	3.77e-08
PA0382	micA	DNA mismatch repair protein MicA	2.05	3.77e-08
PA0315		hypothetical protein	-1.9	4.25e-08
PA1325		conserved hypothetical protein	2.43	4.64e-08
PA0851		hypothetical protein	-2.31	5.09e-08
PA4632		hypothetical protein	2.26	5.66e-08
PA0867	mliC	membrane-bound lysozyme inhibitor of c-type lysozyme MliC	-2.15	5.88e-08
PA0411	pilJ	twitching motility protein PilJ	-1.69	5.88e-08
PA3123		RidA subfamily protein	-2.33	6.21e-08
PA3921		probable transcriptional regulator	-2.08	6.34e-08
PA3621	fdxA	ferredoxin I	4.19	6.47e-08
PA4588	gdhA	glutamate dehydrogenase	-1.81	6.54e-08
PA1247	aprE	alkaline protease secretion protein AprE	-3.58	7.05e-08
PA4079		NAD(P)H-dependent carbonyl reductase	-1.88	7.18e-08
PA0013		conserved hypothetical protein	3.01	7.19e-08
PA4275	nusG	transcription antitermination protein NusG	2.08	7.29e-08
PA4175	piv	protease IV	-3.23	7.41e-08
PA3700	lysS	lysyl-tRNA synthetase	1.81	7.86e-08
PA2366	hsiC3	HsiC3	-4.58	8.13e-08
PA1874		hypothetical protein	-4.29	8.59e-08
PA4718		hypothetical protein	2.26	8.82e-08
PA3029	moaB2	molybdopterin biosynthetic protein B2	-2.29	9.04e-08
PA0337	ptsP	phosphoenolpyruvate-protein phosphotransferase PtsP	-1.73	1.03e-07
PA1648		probable oxidoreductase	-2.92	1.05e-07
PA1752		hypothetical protein	-1.96	1.05e-07
PA4047	ribA	GTP cyclohydrolase II	1.8	1.07e-07
PA5307		hypothetical protein	-1.8	1.08e-07
PA0592	ksgA	rRNA (adenine-N6,N6)-dimethyltransferase	1.81	1.19e-07
PA4629		hypothetical protein	3.72	1.27e-07
PA5376	cbcV	CbcV	-2.09	1.27e-07
PA2050		probable sigma-70 factor, ECF subfamily	2.54	1.38e-07
PA1939		hypothetical protein	-2.37	1.4e-07
PA0282	cysT	sulfate transport protein CysT	1.86	1.41e-07
PA2504		hypothetical protein	-2.67	1.42e-07
PA1293		hypothetical protein	-2.09	1.44e-07
PA3039		probable transporter	3.09	1.49e-07
PA3654	pyrH	uridylate kinase	1.89	1.5e-07
PA4587	ccpR	cytochrome c551 peroxidase precursor	-3.41	1.5e-07
PA1248	aprF	Alkaline protease secretion outer membrane protein AprF precursor	-2.87	1.51e-07
PA3607	potA	polyamine transport protein PotA	2.92	1.62e-07
PA2240	pslJ	PslJ	1.92	1.63e-07
PA3455		conserved hypothetical protein	-2.18	1.65e-07
PA4456		probable ATP-binding component of ABC transporter	1.91	1.73e-07
PA5194		hypothetical protein	2.41	1.73e-07
PA3886		hypothetical protein	-2.39	1.73e-07
PA4194		probable permease of ABC transporter	2.98	1.8e-07
PA0459		probable ClpA/B protease ATP binding subunit	-2.84	1.8e-07
PA3819		conserved hypothetical protein	2.41	1.87e-07
PA5359		hypothetical protein	-2.36	1.96e-07
PA4054	ribB	GTP cyclohydrolase II / 3,4-dihydroxy-2-butanone 4-phosphate synthase	-1.83	2.15e-07
PA4113		probable major facilitator superfamily (MFS) transporter	2.09	2.23e-07
PA3979		hypothetical protein	2.61	2.28e-07
PA3064	pelA	PelA	2.97	2.33e-07
PA3007	lexA	repressor protein LexA	2.28	2.48e-07
PA4640	mqoB	malate:quinone oxidoreductase	2	2.48e-07
PA1978	erbR	response regulator ErbR	6.76	2.64e-07
PA0168		conserved hypothetical protein	-2.7	2.85e-07
PA2626	trmU	tRNA methyltransferase	1.61	3.07e-07
PA3139		probable amino acid aminotransferase	1.74	3.41e-07
PA0938	wzz2	Wzz2	1.64	3.41e-07
PA3102	xcpS	general secretion pathway protein F	-2.05	3.53e-07
PA0789		probable amino acid permease	1.7	3.54e-07
PA3008	sulA	SulA	1.86	3.54e-07
PA0774		conserved hypothetical protein	2.17	3.69e-07
PA4636		hypothetical protein	2.28	3.73e-07
PA1796	folD	5,10-methylene-tetrahydrofolate dehydrogenase / cyclohydrolase	1.95	3.97e-07
PA0783	putP	sodium/proline symporter PutP	1.96	4.06e-07
PA4952		conserved hypothetical protein	1.95	4.08e-07
PA0079	tssK1	TssK1	2.25	4.15e-07
PA1790		hypothetical protein	2.24	4.15e-07
PA1542		hypothetical protein	3.55	4.19e-07
PA3742	rplS	50S ribosomal protein L19	2.09	4.19e-07
PA5285	sutA	SutA	2.58	4.22e-07
PA1737		probable 3-hydroxyacyl-CoA dehydrogenase	-2.21	4.23e-07
PA5296	rep	ATP-dependent DNA helicase Rep	2.59	4.25e-07
PA2951	etfA	electron transfer flavoprotein alpha-subunit	-1.61	4.78e-07
PA1132		hypothetical protein	2.47	4.9e-07
PA1332		hypothetical protein	4.76	4.92e-07
PA0176	aer2	aerotaxis transducer Aer2	-2.85	5.06e-07
PA5056	phaC1	poly(3-hydroxyalkanoic acid) synthase 1	-2.53	5.06e-07
PA4389		3-oxacyl-acyl carrier protein reductase	-2.19	5.46e-07
PA3391	nosR	regulatory protein NosR	5.44	5.85e-07
PA1890		probable glutathione S-transferase	-2.08	5.85e-07
PA5139		hypothetical protein	2.19	6.01e-07
PA3636	kdsA	2-dehydro-3-deoxyphosphooctonate aldolase	1.92	6.08e-07
PA3028	moeA2	molybdenum cofactor biosynthesis protein A2	-2.27	6.11e-07
PA5452	wbpW	phosphomannose isomerase/GDP-mannose WbpW	-1.79	6.38e-07
PA2591	vqsR	VqsR	-2.5	6.55e-07
PA0446		conserved hypothetical protein	-2.5	6.57e-07
PA0083	tssB1	TssB1	1.7	6.78e-07
PA0968		conserved hypothetical protein	2.86	7.03e-07
PA0945	purM	phosphoribosylaminoimidazole synthetase	2	7.05e-07
PA1698	popN	Type III secretion outer membrane protein PopN precursor	3.32	7.14e-07
PA0233		probable transcriptional regulator	-2.25	7.27e-07
PA0946		hypothetical protein	-1.71	7.29e-07
PA4145		probable transcriptional regulator	-2.15	7.49e-07
PA4922	azu	azurin precursor	-2.78	7.78e-07
PA1299		conserved hypothetical protein	2.29	8.14e-07
PA2068		probable major facilitator superfamily (MFS) transporter	-4.28	8.16e-07
PA2575		hypothetical protein	-2.69	8.3e-07
PA1377		conserved hypothetical protein	-2.07	8.37e-07
PA0088	tssF1	TssF1	1.99	8.62e-07
PA0326		probable ATP-binding component of ABC transporter	4.53	8.76e-07
PA1951	fapF	FapF	-3.18	8.76e-07
PA4967	parE	topoisomerase IV subunit B	-1.61	8.97e-07
PA1624		hypothetical protein	-2.33	9.02e-07
PA2071	fusA2	elongation factor G	-2.29	9.08e-07
PA4292		probable phosphate transporter	2.59	9.2e-07
PA2259	ptxS	transcriptional regulator PtxS	-1.93	9.26e-07
PA2815		probable acyl-CoA dehydrogenase	-2.36	9.37e-07
PA4700	mrcB	penicillin-binding protein 1B	1.8	9.82e-07
PA3770	guaB	inosine-5'-monophosphate dehydrogenase	1.64	9.85e-07
PA1188		hypothetical protein	-2.21	1.03e-06
PA2236	pslF	PslF	1.75	1.03e-06
PA2897		probable transcriptional regulator	-1.9	1.08e-06
PA1655		probable glutathione S-transferase	-2.59	1.1e-06
PA1004	nadA	quinolinate synthetase A	1.93	1.13e-06
PA0913	mgtE	MgtE	2.31	1.13e-06
PA2587	pqsH	probable FAD-dependent monooxygenase	-2.04	1.13e-06
PA2781		hypothetical protein	-2.17	1.17e-06
PA0947		conserved hypothetical protein	2.31	1.19e-06
PA1944		hypothetical protein	-2.12	1.24e-06
PA4733	acsB	acetyl-coenzyme A synthetase	-1.95	1.26e-06
PA3746	ffh	signal recognition particle protein Ffh	1.76	1.28e-06
PA3018		hypothetical protein	2.44	1.31e-06
PA4432	rpsI	30S ribosomal protein S9	2.17	1.39e-06
PA4306	flp	Type IVb pilin, Flp	-7.1	1.42e-06
PA3183	zwf	glucose-6-phosphate 1-dehydrogenase	-1.6	1.43e-06
PA3623		conserved hypothetical protein	-2.1	1.52e-06
PA4460	lptH	LptH	1.65	1.64e-06
PA3810	hscA	heat shock protein HscA	1.81	1.72e-06
PA4129		hypothetical protein	-1.98	1.79e-06
PA1771	estX	EstX	1.73	1.93e-06
PA2205		hypothetical protein	3.59	1.94e-06
PA5530		C5-dicarboxylate transporter	-2.43	1.98e-06
PA1197		hypothetical protein	-2.55	1.99e-06
PA3723		probable FMN oxidoreductase	-2.64	2e-06
PA3686	adk	adenylate kinase	-1.72	2.05e-06
PA1476	ccmB	heme exporter protein CcmB	2.28	2.1e-06
PA3846		hypothetical protein	-2.19	2.11e-06
PA4768	smpB	SmpB protein	2.21	2.16e-06
PA5561	atpI	ATP synthase protein I	2.47	2.18e-06
PA1235		probable transcriptional regulator	-2.34	2.21e-06
PA0582	folB	dihydroneopterin aldolase	2.03	2.25e-06
PA4936		probable rRNA methylase	-1.66	2.25e-06
PA1305		hypothetical protein	1.91	2.34e-06
PA1687	speE	spermidine synthase	2.14	2.34e-06
PA4940		conserved hypothetical protein	2.12	2.37e-06
PA3096	xcpY	general secretion pathway protein L	-1.93	2.38e-06
PA1833		probable oxidoreductase	-1.86	2.39e-06
PA0413	chpA	component of chemotactic signal transduction system	-1.81	2.39e-06
PA5253	algP	alginate regulatory protein AlgP	-1.66	2.42e-06
PA3248		Uncharacterized protein	-2.49	2.46e-06
PA3970	amn	AMP nucleosidase	-2.18	2.47e-06
PA0070	tagQ1	TagQ1	2.04	2.52e-06
PA1135		conserved hypothetical protein	-3.1	2.53e-06
PA2367	hcp3	Hcp3	-4	2.55e-06
PA4480	mreC	rod shape-determining protein MreC	1.79	2.59e-06
PA1839		hypothetical protein	2.04	2.63e-06
PA4711		hypothetical protein	2.07	2.66e-06
PA1117		hypothetical protein	2.16	2.67e-06
PA2716		probable FMN oxidoreductase	-2.8	2.75e-06
PA3449		conserved hypothetical protein	3.01	2.86e-06
PA1382		probable type II secretion system protein	2.63	2.93e-06
PA2876	pyrF	orotidine 5'-phosphate decarboxylase	1.95	2.94e-06
PA4378	warB	WarB	1.78	3e-06
PA4873		probable heat-shock protein	2.43	3e-06
PA4720	trmA	tRNA (uracil-5-)-methyltransferase	1.69	3.13e-06
PA4030		conserved hypothetical protein	1.93	3.29e-06
PA2993		conserved hypothetical protein	2.02	3.49e-06
PA2699		hypothetical protein	-3.69	3.58e-06
PA4517		conserved hypothetical protein	2.31	3.63e-06
PA4734		hypothetical protein	-1.87	3.64e-06
PA2369	hsiG3	HsiG3	-3.26	3.81e-06
PA1751		hypothetical protein	-2.03	3.82e-06
PA3828	lptF	Lipopolysaccharide export system permease protein LptF	1.75	3.87e-06
PA2990		probable phosphodiesterase	-1.87	3.95e-06
PA4536		hypothetical protein	-2.26	4.05e-06
PA5245		conserved hypothetical protein	-1.69	4.3e-06
PA3610	potD	polyamine transport protein PotD	3.11	4.35e-06
PA2904	cobI	precorrin-2 methyltransferase CobI	2.51	4.37e-06
PA3340		hypothetical protein	-1.63	4.48e-06
PA5521		probable short-chain dehydrogenase	-1.68	4.48e-06
PA2373	vgrG3	VgrG3	-2.48	4.67e-06
PA2261		probable 2-ketogluconate kinase	-2.43	4.84e-06
PA0656		probable HIT family protein	-3.16	5.03e-06
PA1654		probable aminotransferase	-1.93	5.28e-06
PA3938		probable periplasmic taurine-binding protein precursor	1.94	5.4e-06
PA2571		probable two-component sensor	-2.41	5.49e-06
PA2624	idh	isocitrate dehydrogenase	2.43	5.86e-06
PA4461	lptB	Lipopolysaccharide export system ATP-binding protein LptB	1.61	6.06e-06
PA4578		hypothetical protein	-2.26	6.13e-06
PA0654	speD	S-adenosylmethionine decarboxylase proenzyme	2.22	6.38e-06
PA2798		probable two-component response regulator	1.74	6.53e-06
PA3923		hypothetical protein	-2.04	6.53e-06
PA0087	tssE1	TssE1	2.01	6.55e-06
PA5271		hypothetical protein	-2	6.76e-06
PA4887		probable major facilitator superfamily (MFS) transporter	1.87	6.78e-06
PA2235	pslE	PslE	1.75	6.98e-06
PA4489	magD	MagD	1.59	7.25e-06
PA0835	pta	phosphate acetyltransferase	-2.03	7.38e-06
PA0076	tagF1	TagF1	2.47	7.64e-06
PA0018	fmt	methionyl-tRNA formyltransferase	1.93	7.7e-06
PA0078	tssL1	TssL1	2.34	7.81e-06
PA0130	bauC	3-Oxopropanoate dehydrogenase	-2.04	7.81e-06
PA3919		conserved hypothetical protein	-2.69	7.88e-06
PA1982	exaA	quinoprotein ethanol dehydrogenase	5.47	7.93e-06
PA0964	pmpR	pqsR-mediated PQS regulator, PmpR	1.6	8e-06
PA1786	nasS	NasS	3.17	8.1e-06
PA2829		hypothetical protein	2.4	8.19e-06
PA5292	pchP	phosphorylcholine phosphatase	-2.19	8.29e-06
PA1800	tig	trigger factor	1.68	8.3e-06
PA1357		conserved hypothetical protein	-2.43	8.32e-06
PA5426	purE	phosphoribosylaminoimidazole carboxylase, catalytic subunit	2.05	8.32e-06
PA4388		hypothetical protein	-1.72	8.7e-06
PA4201	ddlA	D-alanine-D-alanine ligase A	-2.09	8.78e-06
PA0861	rbdA	RbDA	-1.81	9.34e-06
PA3414		hypothetical protein	2.43	9.48e-06
PA0607	rpe	ribulose-phosphate 3-epimerase	2.92	9.65e-06
PA2234	pslD	PslD	1.95	9.68e-06
PA5034	hemE	uroporphyrinogen decarboxylase	1.74	9.68e-06
PA4746		conserved hypothetical protein	2.42	9.92e-06
PA3797		conserved hypothetical protein	-1.71	9.97e-06
PA5335		conserved hypothetical protein	1.66	9.97e-06
PA4277	tufB	elongation factor Tu	1.78	1.01e-05
PA2696		probable transcriptional regulator	-2.7	1.03e-05
PA2363	hsiJ3	HsiJ3	-2.23	1.06e-05
PA5503		probable ATP-binding component of ABC transporter	1.88	1.07e-05
PA4829	lpd3	dihydrolipoamide dehydrogenase 3	-2.53	1.1e-05
PA1125		probable cobalamin biosynthetic protein	-3.45	1.11e-05
PA1901	phzC2	phenazine biosynthesis protein PhzC	-8.34	1.12e-05
PA0271		hypothetical protein	-2.96	1.15e-05
PA2222		hypothetical protein	-2.56	1.15e-05
PA2797		hypothetical protein	1.72	1.15e-05
PA0178		probable two-component sensor	-2.29	1.17e-05
PA3184		probable transcriptional regulator	-1.68	1.17e-05
PA1048		probable outer membrane protein precursor	-1.76	1.18e-05
PA1590	braB	branched chain amino acid transporter	1.82	1.18e-05
PA3484	tse3	Tse3	1.93	1.18e-05
PA2223		hypothetical protein	-2.51	1.24e-05
PA2693		conserved hypothetical protein	3.22	1.25e-05
PA1431	rsaL	regulatory protein RsaL	-2.96	1.26e-05
PA1214		hypothetical protein	-3.06	1.27e-05
PA1275	cobD	cobalamin biosynthetic protein CobD	2.65	1.28e-05
PA4562		conserved hypothetical protein	1.88	1.29e-05
PA5331	pyrE	orotate phosphoribosyltransferase	1.68	1.29e-05
PA2379		probable oxidoreductase	-1.78	1.31e-05
PA1245	aprX	AprX	-2.83	1.31e-05
PA3432		hypothetical protein	2.44	1.32e-05
PA2631		probable acetyl transferase	1.84	1.32e-05
PA3656	rpsB	30S ribosomal protein S2	1.71	1.32e-05
PA1697		ATP synthase in type III secretion system	3.37	1.33e-05
PA2260		hypothetical protein	-2.11	1.38e-05
PA4176	ppiC2	peptidyl-prolyl cis-trans isomerase C2	-2.03	1.38e-05
PA4274	rplK	50S ribosomal protein L11	1.64	1.4e-05
PA1818	cadA	lysine decarboxylase	-1.82	1.4e-05
PA2573		probable chemotaxis transducer	-2.26	1.46e-05
PA0737		hypothetical protein	4.31	1.46e-05
PA1963		hypothetical protein	-2.18	1.46e-05
PA0071	tagR1	TagR1	1.82	1.48e-05
PA2022		probable nucleotide sugar dehydrogenase	3.04	1.59e-05
PA2233	pslC	PslC	1.77	1.59e-05
PA0647		hypothetical protein	3.33	1.65e-05
PA4308		conserved hypothetical protein	-1.98	1.65e-05
PA4263	rplC	50S ribosomal protein L3	1.68	1.67e-05
PA1672		hypothetical protein	-1.85	1.67e-05
PA4001	sltB1	soluble lytic transglycosylase B	1.63	1.69e-05
PA3695		hypothetical protein	-1.83	1.72e-05
PA4582		conserved hypothetical protein	1.99	1.76e-05
PA4631		hypothetical protein	1.84	1.76e-05
PA3255		hypothetical protein	-1.85	1.77e-05
PA4937	rnr	exoribonuclease RNase R	-1.67	1.91e-05
PA0042		hypothetical protein	2.25	1.95e-05
PA1218		hypothetical protein	-4.25	1.95e-05
PA5241	ppx	exopolyphosphatase	-1.65	1.99e-05
PA0834		conserved hypothetical protein	1.91	2e-05
PA4665	prfA	peptide chain release factor 1	1.52	2.02e-05
PA0344		hypothetical protein	-2.05	2.04e-05
PA3448		probable permease of ABC transporter	2.55	2.04e-05
PA3848		hypothetical protein	-1.94	2.05e-05
PA2365	hsiB3	HsiB3	-3.37	2.08e-05
PA3697		hypothetical protein	-1.75	2.28e-05
PA2035		probable decarboxylase	-2.44	2.4e-05
PA2231	pslA	PslA	2.3	2.4e-05
PA0470	fiuA	Ferrichrome receptor FiuA	1.87	2.45e-05
PA1824		conserved hypothetical protein	2.94	2.49e-05
PA3489		conserved hypothetical protein	2.31	2.51e-05
PA4672		peptidyl-tRNA hydrolase	1.69	2.52e-05
PA5028		conserved hypothetical protein	-1.88	2.59e-05
PA0951		probable ribonuclease	-1.77	2.59e-05
PA1807	nppD	NppD	-1.74	2.63e-05
PA3612		conserved hypothetical protein	2.07	2.64e-05
PA3608	potB	polyamine transport protein PotB	2.83	2.68e-05
PA3194	edd	phosphogluconate dehydratase	-1.99	2.73e-05
PA3119		conserved hypothetical protein	1.97	2.77e-05
PA3475	pheC	cyclohexadienyl dehydratase precursor	-1.91	3.03e-05
PA3858		probable amino acid-binding protein	-1.95	3.06e-05
PA2806		conserved hypothetical protein	2.17	3.06e-05
PA1333		hypothetical protein	4.53	3.08e-05
PA1163	ndvB	NdvB	1.94	3.08e-05
PA3268		probable TonB-dependent receptor	2.46	3.14e-05
PA0870	phhC	aromatic amino acid aminotransferase	-1.81	3.14e-05
PA3696		conserved hypothetical protein	-1.82	3.15e-05
PA3655	tsf	elongation factor Ts	1.75	3.16e-05
PA3802	hisS	histidyl-tRNA synthetase	1.91	3.18e-05
PA4897		TonB-dependent receptor	2.18	3.18e-05
PA4179		probable porin	4.69	3.22e-05
PA2481		hypothetical protein	-2.38	3.23e-05
PA0381	thiG	thiamine biosynthesis protein, thiazole moiety	1.74	3.23e-05
PA3109		hypothetical protein	1.71	3.27e-05
PA4384		hypothetical protein	-4.45	3.27e-05
PA0810		probable haloacid dehalogenase	-2.35	3.27e-05
PA5434	mtr	tryptophan permease	1.75	3.35e-05
PA3445		conserved hypothetical protein	2.18	3.36e-05
PA2906		probable oxidoreductase	2.58	3.43e-05
PA3427		probable short-chain dehydrogenases	-2.11	3.5e-05
PA3295		probable HIT family protein	-1.93	3.53e-05
PA2529		hypothetical protein	-1.75	3.55e-05
PA3745	rpsP	30S ribosomal protein S16	2.22	3.61e-05
PA4921	choE	cholinesterase, ChoE	1.86	3.62e-05
PA3634		conserved hypothetical protein	1.87	3.63e-05
PA0230	pcaB	3-carboxy-cis,cis-muconate cycloisomerase	-1.94	3.65e-05
PA0485		conserved hypothetical protein	1.79	3.65e-05
PA3811	hscB	heat shock protein HscB	1.63	3.68e-05
PA0910	alpD	AlpD	3.47	3.69e-05
PA3059	pelF	PelF	2.41	3.69e-05
PA2813		probable glutathione S-transferase	-1.9	3.69e-05
PA3063	pelB	PelB	2.55	3.69e-05
PA0232	pcaC	gamma-carboxymuconolactone decarboxylase	-2.53	3.8e-05
PA1480	ccmF	cytochrome C-type biogenesis protein CcmF	1.6	3.8e-05
PA2378		probable aldehyde dehydrogenase	-2.12	3.81e-05
PA4684		hypothetical protein	1.68	3.84e-05
PA5356	glcC	transcriptional regulator GlcC	-1.95	3.92e-05
PA1157		probable two-component response regulator	1.74	3.93e-05
PA2345		conserved hypothetical protein	-2.53	3.99e-05
PA3535		probable serine protease	-2.14	4.1e-05
PA0177		probable purine-binding chemotaxis protein	-2.72	4.28e-05
PA0084	tssC1	TssC1	1.68	4.29e-05
PA4747	secG	secretion protein SecG	2.13	4.31e-05
PA5051	argS	arginyl-tRNA synthetase	1.57	4.31e-05
PA4360		hypothetical protein	1.68	4.34e-05
PA5298		xanthine phosphoribosyltransferase	2.05	4.36e-05
PA3009		hypothetical protein	2.29	4.47e-05
PA4236	katA	catalase	-2.41	4.49e-05
PA5209		hypothetical protein	1.54	4.55e-05
PA0086	tagJ1	TagJ1	1.89	4.7e-05
PA4262	rplD	50S ribosomal protein L4	1.57	4.7e-05
PA1696	pscO	translocation protein in type III secretion	3.3	4.71e-05
PA2627		conserved hypothetical protein	1.65	4.8e-05
PA0386		probable oxidase	2.05	4.82e-05
PA3050	pyrD	dihydroorotate dehydrogenase	1.55	4.83e-05
PA5048		probable nuclease	2.05	4.83e-05
PA1228		hypothetical protein	2.64	4.83e-05
PA4021	eatR	regulator of ethanolamine catabolism, EatR	-1.85	4.94e-05
PA0775		conserved hypothetical protein	2.18	4.94e-05
PA5252		probable ATP-binding component of ABC transporter	1.51	4.94e-05
PA1880		probable oxidoreductase	-2.07	4.96e-05
PA4446	algW	AlgW protein	1.59	4.97e-05
PA2103		probable molybdopterin biosynthesis protein MoeB	-2.3	5.05e-05
PA0143	nuh	purine nucleosidase Nuh	-1.71	5.13e-05
PA3859		carboxylesterase	-1.79	5.13e-05
PA2066		hypothetical protein	-3.9	5.14e-05
PA1294	rnd	ribonuclease D	1.58	5.21e-05
PA2945		conserved hypothetical protein	1.78	5.21e-05
PA2237	pslG	PslG	1.72	5.24e-05
PA1246	aprD	alkaline protease secretion protein AprD	-3.01	5.32e-05
PA1206		hypothetical protein	-2.01	5.48e-05
PA3300	fadD2	long-chain-fatty-acid--CoA ligase	-2.14	5.55e-05
PA0833		hypothetical protein	2.17	5.62e-05
PA2281		probable transcriptional regulator	1.89	5.62e-05
PA1716	pscC	Type III secretion outer membrane protein PscC precursor	2.32	5.63e-05
PA1975		hypothetical protein	5.92	5.63e-05
PA0831	oruR	transcriptional regulator OruR	-1.83	5.76e-05
PA3061	pelD	PelD	2.33	5.76e-05
PA4457		arabinose-5-phosphate isomerase KdsD	1.66	5.76e-05
PA1378		hypothetical protein	-2.38	5.77e-05
PA0985	pyoS5	pyocin S5	3.97	5.82e-05
PA1166		hypothetical protein	-2.4	5.92e-05
PA4183		hypothetical protein	-2.82	5.92e-05
PA0847		diguanylate cyclase	-2.14	5.96e-05
PA3635	eno	enolase	1.67	5.96e-05
PA4500	dppA3	probable binding protein component of ABC transporter	-2.34	6.14e-05
PA0147		probable oxidoreductase	-2.49	6.24e-05
PA4241	rpsM	30S ribosomal protein S13	1.69	6.32e-05
PA5383		conserved hypothetical protein	2.54	6.4e-05
PA1562	acnA	aconitate hydratase 1	-1.77	6.68e-05
PA0587		conserved hypothetical protein	-2.3	6.68e-05
PA1703	pcrD	type III secretory apparatus protein PcrD	2.14	6.68e-05
PA2119		alcohol dehydrogenase (Zn-dependent)	-2.91	6.68e-05
PA5202		hypothetical protein	2.03	6.68e-05
PA2791		hypothetical protein	2.56	6.89e-05
PA3342		hypothetical protein	-2.06	6.89e-05
PA5547		conserved hypothetical protein	-2.08	6.89e-05
PA4596	esrC	EsrC	3.27	7.07e-05
PA0821		hypothetical protein	-2.17	7.1e-05
PA3525	argG	argininosuccinate synthase	1.75	7.11e-05
PA3100	xcpU	General secretion pathway outer membrane protein H precursor	-2.44	7.33e-05
PA4928		conserved hypothetical protein	1.72	7.33e-05
PA4209	phzM	probable phenazine-specific methyltransferase	-2.5	7.35e-05
PA5191		hypothetical protein	-2.16	7.39e-05
PA0352		probable transporter	1.9	7.57e-05
PA2956		conserved hypothetical protein	1.7	7.58e-05
PA0588		conserved hypothetical protein	-2.33	7.61e-05
PA0089	tssG1	TssG1	2	7.87e-05
PA4435		probable acyl-CoA dehydrogenase	-1.72	7.87e-05
PA0072	tagS1	TagS1	2.56	7.91e-05
PA1425		probable ATP-binding component of ABC transporter	1.97	7.96e-05
PA4753		conserved hypothetical protein	2.09	8.1e-05
PA1591		hypothetical protein	2.33	8.33e-05
PA2232	pslB	PslB	1.66	8.34e-05
PA1116		hypothetical protein	2.06	8.44e-05
PA3282		hypothetical protein	2.54	8.44e-05
PA1715	pscB	type III export apparatus protein	2.37	8.55e-05
PA1660	hsiG2	HsiG2	-2.38	8.59e-05
PA5002	dnpA	de-N-acetylase involved in persistence, DnpA	1.54	8.6e-05
PA2630		conserved hypothetical protein	1.97	8.73e-05
PA4929		hypothetical protein	-2.16	8.81e-05
PA4950		conserved hypothetical protein	1.63	9.07e-05
PA3205		hypothetical protein	1.77	9.42e-05
PA5317	dppA5	probable binding protein component of ABC dipeptide transporter	-2.15	9.52e-05
PA1623		conserved hypothetical protein	-1.87	9.54e-05
PA1493	cysP	sulfate-binding protein of ABC transporter	-1.69	9.6e-05
PA3726		conserved hypothetical protein	1.86	9.63e-05
PA3447		probable ATP-binding component of ABC transporter	2.77	9.64e-05
PA1772		probable methyltransferase	-1.62	9.66e-05
PA3768		probable metallo-oxidoreductase	1.62	9.66e-05
PA1640		conserved hypothetical protein	-1.78	9.68e-05
PA0675	vreI	ECF sigma factor, VreI	2.95	9.71e-05
PA0965	ruvC	Holliday junction resolvase RuvC	1.77	9.77e-05
PA4874		conserved hypothetical protein	-1.69	9.77e-05
PA4438		conserved hypothetical protein	1.86	9.89e-05
PA5453	gmd	GDP-mannose 4,6-dehydratase	-1.71	9.89e-05
PA3308	hepA	RNA helicase HepA	1.51	9.97e-05
PA2619	infA	initiation factor	2.54	9.99e-05
PA5065	ubiB	ubiquinone biosynthetic protein UbiB	1.65	0.000102
PA3444		conserved hypothetical protein	2.01	0.000103
PA1484		probable transcriptional regulator	-2.53	0.000105
PA3284		hypothetical protein	2.91	0.000106
PA4473		hypothetical protein	1.75	0.000106
PA2051		probable transmembrane sensor	2.15	0.000111
PA3098	xcpW	general secretion pathway protein J	-2.51	0.000113
PA4889		probable oxidoreductase	-2.19	0.000113
PA3040		conserved hypothetical protein	-2.25	0.000116
PA4115		conserved hypothetical protein	-2.08	0.000117
PA1122		putative peptide deformylase	-1.75	0.000118
PA2203		probable amino acid permease	2.46	0.00012
PA4579		hypothetical protein	-1.79	0.000121
PA4305	rcpC	RcpC	-2.27	0.000123
PA2372		hypothetical protein	-3.38	0.000126
PA2792		hypothetical protein	2.1	0.000128
PA1750		phospho-2-dehydro-3-deoxyheptonate aldolase	-1.66	0.000129
PA2871		hypothetical protein	-1.8	0.000134
PA2771		diguanylate cyclase with a self-blocked I-site, Dcsbis	-2.73	0.000136
PA4544	rluD	pseudouridine synthase	1.52	0.000138
PA3894		probable outer membrane protein precursor	2.63	0.000139
PA0520	nirQ	regulatory protein NirQ	-1.86	0.000139
PA2262		probable 2-ketogluconate transporter	-1.81	0.00014
PA2975	rluC	ribosomal large subunit pseudouridine synthase C	1.69	0.000141
PA5120		hypothetical protein	2.34	0.000142
PA3271		probable two-component sensor	1.54	0.000147
PA1523	xdhB	xanthine dehydrogenase	-2.34	0.000151
PA1979	eraS	sensor kinase, EraS	6.15	0.000152
PA0150		anti-sigma factor	1.92	0.000154
PA2653		probable transporter	1.95	0.000155
PA4335		hypothetical protein	-1.75	0.000155
PA2994	nqrF	Na+-translocating NADH:quinone oxidoreductase, subunit Nqr6	1.6	0.000155
PA1941		hypothetical protein	-1.81	0.000157
PA3698		hypothetical protein	-1.67	0.000158
PA3461		conserved hypothetical protein	-2.53	0.000158
PA4939		conserved hypothetical protein	1.65	0.000158
PA2206		LysR-type transcriptional regulator	-2.78	0.000158
PA0027		hypothetical protein	-2.42	0.000163
PA5216		probable permease of ABC iron transporter	1.9	0.000163
PA0162	opdC	histidine porin OpdC	1.83	0.000163
PA2725		probable chaperone	-1.6	0.000164
PA4568	rplU	50S ribosomal protein L21	2.27	0.000164
PA0554		hypothetical protein	1.85	0.000165
PA5327	sphC	SphC	3.45	0.00017
PA3048		conserved hypothetical protein	1.64	0.000171
PA1667	hsiJ2	HsiJ2	-1.98	0.000171
PA4458		conserved hypothetical protein	1.56	0.000172
PA1242	sprP	SprP	2.12	0.000172
PA4375	mexW	Resistance-Nodulation-Cell Division (RND) multidrug efflux transporter MexW	-1.59	0.000172
PA2558		probable transport protein	1.93	0.000174
PA2556		probable transcriptional regulator	-2.21	0.000176
PA1287		probable glutathione peroxidase	-1.82	0.000177
PA5291	betT2	BetT2	-1.7	0.000178
PA4074		probable transcriptional regulator	-3.18	0.000182
PA3273		hypothetical protein	2.97	0.000185
PA2974		probable hydrolase	1.61	0.000189
PA4868	ureC	urease alpha subunit	-1.87	0.000189
PA1280		hypothetical protein	2.06	0.00019
PA2047	cmrA	chloramphenicol resistance activator CmrA	-2.18	0.00019
PA4955		hypothetical protein	-1.69	0.00019
PA2023	galU	UTP--glucose-1-phosphate uridylyltransferase	1.92	0.000193
PA4065		hypothetical protein	-2	0.000194
PA1845	tsi1	Tsi1	2.3	0.000195
PA5337	rpoZ	RNA polymerase omega subunit	1.96	0.000199
PA4394		conserved hypothetical protein	1.77	0.0002
PA1296		probable 2-hydroxyacid dehydrogenase	1.75	0.000202
PA0270		hypothetical protein	-2.39	0.000204
PA1168		hypothetical protein	-3.81	0.000204
PA2299		probable transcriptional regulator	2.25	0.000204
PA3602		conserved hypothetical protein	-2.29	0.000208
PA3346	hsbR	HptB-dependent secretion and biofilm regulator HsbR	-1.7	0.000212
PA4673		conserved hypothetical protein	1.68	0.000213
PA0586		conserved hypothetical protein	-2.38	0.000217
PA1876		probable ATP-binding/permease fusion ABC transporter	-2.02	0.000218
PA3940		probable DNA binding protein	1.51	0.000219
PA3460		probable acetyltransferase	-2.26	0.000221
PA0895	aruC	N2-Succinylornithine 5-aminotransferase (SOAT) = N2-acetylornithine 5-aminotransferase (ACOAT)	-1.57	0.000222
PA3117	asd	aspartate semialdehyde dehydrogenase	1.52	0.000223
PA3803	gcpE	probable isoprenoid biosynthetic protein GcpE	1.51	0.000227
PA3257	algO	AlgO	-1.86	0.000228
PA0577	dnaG	DNA primase	2.1	0.000235
PA2717	cpo	chloroperoxidase precursor	-2.35	0.000236
PA3042		hypothetical protein	-2.33	0.000239
PA2368	hsiF3	HsiF3	-3.09	0.000252
PA3609	potC	polyamine transport protein PotC	3.42	0.000253
PA3272		probable ATP-dependent DNA helicase	-2.01	0.000256
PA4492	magA	MagA	1.51	0.000257
PA1768		hypothetical protein	1.94	0.000257
PA2860		hypothetical protein	1.78	0.000258
PA4233		probable major facilitator superfamily (MFS) transporter	1.62	0.000263
PA5021		probable sodium/hydrogen antiporter	-1.57	0.000265
PA4336		conserved hypothetical protein	-1.64	0.000266
PA3410	hasI	HasI	3.03	0.000267
PA0484		conserved hypothetical protein	-1.8	0.000268
PA0385		hypothetical protein	2.4	0.000268
PA1817		hypothetical protein	-2.12	0.000271
PA2370	hsiH3	HsiH3	-3.15	0.000273
PA2991	sth	soluble pyridine nucleotide transhydrogenase	1.52	0.000275
PA0464	creC	two-component sensor CreC	-1.7	0.000276
PA1394		hypothetical protein	3.37	0.000278
PA2756		hypothetical protein	-1.99	0.00028
PA2851	efp	translation elongation factor P	1.62	0.000282
PA2588		probable transcriptional regulator	-1.8	0.000283
PA2793		hypothetical protein	1.68	0.000283
PA2821		probable glutathione S-transferase	-2.04	0.000286
PA1555	ccoP2	Cytochrome c oxidase, cbb3-type, CcoP subunit	-2.56	0.000287
PA0889	aotQ	arginine/ornithine transport protein AotQ	1.67	0.000288
PA5491		probable cytochrome	1.73	0.00029
PA0743		probable 3-hydroxyisobutyrate dehydrogenase	-2.03	0.000291
PA4888	desB	acyl-CoA delta-9-desaturase, DesB	-2.13	0.000296
PA5497	nrdJa	class II (cobalamin-dependent) ribonucleotide-diphosphate reductase subunit, NrdJa	-1.88	0.000297
PA0579	rpsU	30S ribosomal protein S21	2.42	0.000303
PA5528		hypothetical protein	1.69	0.000306
PA4182		hypothetical protein	-2.39	0.000306
PA3951		conserved hypothetical protein	1.69	0.000309
PA1273	cobB	cobyrinic acid a,c-diamide synthase	2.41	0.000311
PA1686	alkA	DNA-3-methyladenine glycosidase II	-1.75	0.000321
PA5150		probable short-chain dehydrogenase	-2.03	0.000321
PA1706	pcrV	type III secretion protein PcrV	2.01	0.000323
PA1281	cobV	cobalamin (5'-phosphate) synthase	2.44	0.000325
PA1193		hypothetical protein	1.62	0.000326
PA4479	mreD	rod shape-determining protein MreD	1.82	0.000326
PA2448		hypothetical protein	-2.3	0.000331
PA5329		conserved hypothetical protein	-2.17	0.000331
PA5406		hypothetical protein	2.85	0.000332
PA4518		hypothetical protein	2.59	0.000332
PA4566	obg	GTP-binding protein Obg	1.74	0.000332
PA0533		probable transcriptional regulator	-1.83	0.000341
PA5157		probable transcriptional regulator	2.65	0.000343
PA2566		conserved hypothetical protein	-2.23	0.000344
PA2795	dusA	dihydrouridine synthase A	1.6	0.000353
PA0907	alpA	lysis phenotype activator, AlpA	2.15	0.000359
PA2121		probable transcriptional regulator	-2.13	0.000364
PA4567	rpmA	50S ribosomal protein L27	1.75	0.000364
PA4919	pncB1	nicotinate phosphoribosyltransferase	1.81	0.000367
PA2903	cobJ	precorrin-3 methylase CobJ	2.45	0.00037
PA0969	tolQ	TolQ protein	1.64	0.000377
PA2540		conserved hypothetical protein	1.7	0.000377
PA4362		hypothetical protein	-2.05	0.000397
PA5113		hypothetical protein	1.82	0.000398
PA4893	ureG	urease accessory protein UreG	-2.13	0.000398
PA2572		probable two-component response regulator	-2.11	0.000402
PA3844		hypothetical protein	-1.98	0.000409
PA2953		electron transfer flavoprotein-ubiquinone oxidoreductase	1.83	0.000414
PA1274		conserved hypothetical protein	2.29	0.000424
PA5378	cbcX	CbcX	-1.68	0.000424
PA3062	pelC	PelC	2.73	0.000429
PA0955		hypothetical protein	1.55	0.000434
PA0103		probable sulfate transporter	-2.13	0.000435
PA4454		conserved hypothetical protein	1.69	0.000435
PA0925		hypothetical protein	1.78	0.000441
PA3966		hypothetical protein	1.87	0.000441
PA1639		hypothetical protein	1.71	0.000443
PA3809	fdx2	ferredoxin [2Fe-2S]	1.64	0.000444
PA4304	rcpA	RcpA	-2.28	0.000446
PA2263		probable 2-hydroxyacid dehydrogenase	-1.81	0.000447
PA4178	eftM	SAM-dependent methyltransferase , EftM	2.55	0.000469
PA5215	gcvT1	glycine-cleavage system protein T1	1.68	0.00047
PA4291		hypothetical protein	1.95	0.000484
PA1178	oprH	PhoP/Q and low Mg2+ inducible outer membrane protein H1 precursor	1.88	0.000487
PA5357		hypothetical protein	1.74	0.000487
PA1894		hypothetical protein	-2.08	0.000489
PA3573		probable major facilitator superfamily (MFS) transporter	1.75	0.000498
PA3633	ygbP	4-diphosphocytidyl-2-C-methylerythritol synthase	1.99	0.000502
PA2497		probable transcriptional regulator	-2.25	0.000503
PA0265	davD	glutaric semialdehyde dehydrogenase	1.79	0.000514
PA3105	xcpQ	general secretion pathway protein D	-1.51	0.000514
PA3240		conserved hypothetical protein	-2.22	0.000514
PA1564		conserved hypothetical protein	1.86	0.000528
PA5058	phaC2	poly(3-hydroxyalkanoic acid) synthase 2	-1.98	0.00053
PA2030		hypothetical protein	-2	0.000537
PA5531	tonB1	TonB1	2.37	0.00054
PA1809	nppB	NppB	-1.74	0.000542
PA1869	acp1	Acp1	-2.09	0.000542
PA5290		conserved hypothetical protein	1.75	0.000542
PA0316	serA	PHGDH	1.65	0.000544
PA3481		conserved hypothetical protein	-1.57	0.000552
PA5173	arcC	carbamate kinase	-1.94	0.000559
PA1438		probable two-component sensor	-2.02	0.00056
PA1662	clpV2	clpV2	-2	0.000565
PA2072		conserved hypothetical protein	-2.07	0.00058
PA1728		hypothetical protein	-1.58	0.000581
PA0731		hypothetical protein	-2.35	0.000583
PA1997		probable AMP-binding enzyme	-1.59	0.000583
PA4046		hypothetical protein	1.72	0.000584
PA3348	cheR1	CheR1	-1.51	0.000593
PA5424		conserved hypothetical protein	1.64	0.000595
PA1690	pscU	translocation protein in type III secretion	2.82	0.000597
PA0874		hypothetical protein	3.37	0.000612
PA0397		probable cation efflux system protein	-1.88	0.000618
PA2241	pslK	PslL	2.08	0.000623
PA0475		probable transcriptional regulator	-2.18	0.000629
PA1829		hypothetical protein	-1.82	0.000639
PA4022	hdhA	hydrazone dehydrogenase, HdhA	2.57	0.000653
PA3054		hypothetical protein	-1.76	0.000656
PA0931	pirA	ferric enterobactin receptor PirA	1.82	0.000657
PA4279		hypothetical protein	2.05	0.000657
PA0469		hypothetical protein	-1.63	0.000673
PA1359		probable transcriptional regulator	1.92	0.000675
PA4347		hypothetical protein	-1.91	0.000675
PA1433		conserved hypothetical protein	-1.57	0.000689
PA1401		hypothetical protein	-2.66	0.000691
PA3764		conserved hypothetical protein	1.65	0.000705
PA3000	aroP1	aromatic amino acid transport protein AroP1	1.58	0.000705
PA4617		conserved hypothetical protein	1.62	0.000713
PA2352		probable glycerophosphoryl diester phosphodiesterase	1.95	0.000718
PA3181		2-keto-3-deoxy-6-phosphogluconate aldolase	-1.69	0.000729
PA0412	pilK	methyltransferase PilK	-1.55	0.000736
PA5472		hypothetical protein	1.72	0.000747
PA2856	tesA	lysophospholipase A	-1.61	0.000752
PA3903	prfC	peptide chain release factor 3	1.9	0.000753
PA3851		hypothetical protein	-1.6	0.00076
PA1905	phzG2	probable pyridoxamine 5'-phosphate oxidase	-16.85	0.000762
PA3985		conserved hypothetical protein	-2.04	0.000769
PA0962	dps	DNA-binding protein from starved cells, Dps	-2.5	0.00077
PA2914		probable permease of ABC transporter	2.31	0.00077
PA3827	lptG	Lipopolysaccharide export system permease protein LptG	1.54	0.000777
PA1598		conserved hypothetical protein	-2.51	0.000781
PA0249		probable acetyltransferase	-1.75	0.000781
PA1207	kefB	glutathione-regulated potassium-efflux system protein KefB	-1.63	0.000788
PA2202		probable amino acid permease	2.07	0.000788
PA0583		hypothetical protein	1.85	0.000791
PA3603	dgkA	diacylglycerol kinase	2.13	0.000791
PA1808	nppC	NppC	-1.92	0.000797
PA2944	cobN	cobalamin biosynthetic protein CobN	1.72	0.000797
PA2770		hypothetical protein	1.65	0.000807
PA1659	hsiF2	HsiF2	-2.92	0.000809
PA3222		hypothetical protein	-2.07	0.000811
PA4496	dppA1	probable binding protein component of ABC transporter	-1.9	0.000813
PA5250		conserved hypothetical protein	1.52	0.000817
PA5490	cc4	cytochrome c4 precursor	1.59	0.000817
PA2430		conserved hypothetical protein	-2.08	0.000835
PA2042		probable transporter (membrane subunit)	1.52	0.000864
PA2005	hbcR	HbcR	-1.59	0.000871
PA1851		hypothetical protein	-2.07	0.000876
PA2530		hypothetical protein	-1.88	0.000885
PA4349		hypothetical protein	-1.85	0.000885
PA0558		conserved hypothetical protein	-1.89	0.000888
PA1798	parS	two-component sensor, ParS	1.66	0.000888
PA5470		probable peptide chain release factor	2.52	0.000888
PA4428	sspA	stringent starvation protein A	1.98	0.000889
PA3431		conserved hypothetical protein	2.09	0.000898
PA0458		probable major facilitator superfamily (MFS) transporter	-1.78	0.000904
PA0858		conserved hypothetical protein	1.58	0.000905
PA1326	ilvA2	threonine dehydratase, biosynthetic	2.22	0.000909
PA3060	pelE	PelE	3.02	0.000914
PA2015	liuA	putative isovaleryl-CoA dehydrogenase	-2.76	0.00092
PA2238	pslH	PslH	1.52	0.000933
PA0648		hypothetical protein	3.08	0.000936
PA1915		hypothetical protein	-1.65	0.000942
PA2020	mexZ	MexZ	1.67	0.000949
PA0916		conserved hypothetical protein	1.98	0.000958
PA4455		probable permease of ABC transporter	1.92	0.000972
PA3043		conserved hypothetical protein	-1.78	0.000977
PA0330	rpiA	ribose 5-phosphate isomerase	1.5	0.000979
PA3658	glnD	protein-PII uridylyltransferase	1.53	0.000981
PA4783		conserved hypothetical protein	1.75	0.000983
PA1277	cobQ	cobyric acid synthase	2.35	0.001
PA3896		probable 2-hydroxyacid dehydrogenase	-1.53	0.00101
PA2707		hypothetical protein	-1.69	0.00101
PA5052		hypothetical protein	1.5	0.00103
PA4321		hypothetical protein	1.63	0.00105
PA5546		conserved hypothetical protein	-1.91	0.00105
PA1984	exaC	NAD+ dependent aldehyde dehydrogenase ExaC	4.43	0.00106
PA2651		conserved hypothetical protein	-1.6	0.00106
PA3767		conserved hypothetical protein	1.57	0.00107
PA0841		hypothetical protein	-1.74	0.00107
PA0839		probable transcriptional regulator	2.25	0.00107
PA1370		hypothetical protein	-1.93	0.00107
PA3426		probable enoyl CoA-hydratase/isomerase	-1.95	0.00108
PA3937		probable ATP-binding component of ABC taurine transporter	1.67	0.00109
PA0180	cttP	chemotactic transducer for trichloroethylene [positive chemotaxis], CttP	-1.81	0.0011
PA2533		probable sodium:alanine symporter	-1.53	0.0011
PA4075		hypothetical protein	-1.81	0.0011
PA1675		conserved hypothetical protein	2.03	0.00111
PA0266	davT	delta-aminovalerate aminotransferase	1.76	0.00112
PA5193	yrfI	heat shock protein HSP33	1.59	0.00112
PA2586	gacA	response regulator GacA	1.75	0.00113
PA1896		hypothetical protein	-1.77	0.00114
PA3423		probable transcriptional regulator	-1.77	0.00115
PA4317		hypothetical protein	1.91	0.00115
PA1150	pys2	pyocin S2	2.53	0.00116
PA4787		probable transcriptional regulator	-1.61	0.00116
PA0744		probable enoyl-CoA hydratase/isomerase	-1.94	0.00117
PA1164		conserved hypothetical protein	1.84	0.00117
PA1820	nhaB	sodium/proton antiporter NhaB	-1.75	0.00118
PA3611		hypothetical protein	2.13	0.00118
PA4273	rplA	50S ribosomal protein L1	1.53	0.00118
PA1252	dpkA	DpkA	-1.94	0.00119
PA5184		hypothetical protein	-1.74	0.0012
PA0063		hypothetical protein	-1.82	0.00121
PA1482	ccmH	cytochrome C-type biogenesis protein CcmH	1.6	0.00121
PA3688		hypothetical protein	-2.17	0.00121
PA4526	pilB	type 4 fimbrial biogenesis protein PilB	-1.95	0.00121
PA2749	endA	DNA-specific endonuclease I	3.9	0.00121
PA5217		probable binding protein component of ABC iron transporter	1.69	0.00121
PA0846		probable sulfate uptake protein	-1.84	0.00124
PA1515	alc	allantoicase	-2.13	0.00125
PA2250	lpdV	lipoamide dehydrogenase-Val	-2.02	0.00128
PA2590		hypothetical protein	1.99	0.00128
PA5268	corA	magnesium/cobalt transport protein	-1.74	0.00128
PA2070		hypothetical protein	2.32	0.0013
PA3641		probable amino acid permease	1.66	0.00131
PA0506		probable acyl-CoA dehydrogenase	2.32	0.00131
PA0652	vfr	transcriptional regulator Vfr	-1.65	0.00131
PA1014	wapB	1,2-glucosyltransferase WapB	1.7	0.00131
PA0308		hypothetical protein	-1.72	0.00132
PA2104		probable cysteine synthase	-1.81	0.00132
PA5192	pckA	phosphoenolpyruvate carboxykinase	1.63	0.00132
PA1343		hypothetical protein	1.89	0.00134
PA1966		hypothetical protein	2.37	0.00134
PA4055	ribC	riboflavin synthase alpha chain	-1.55	0.00135
PA4970		conserved hypothetical protein	-1.64	0.00138
PA5394	cls	cardiolipin synthase	-1.74	0.00138
PA5251		hypothetical protein	1.75	0.00138
PA2969	plsX	fatty acid biosynthesis protein PlsX	1.53	0.00138
PA2901		hypothetical protein	1.56	0.00138
PA0284		hypothetical protein	1.91	0.00139
PA1734		hypothetical protein	-2.3	0.00139
PA2913		hypothetical protein	2.12	0.00139
PA5408		hypothetical protein	-2.18	0.00139
PA1695	pscP	translocation protein in type III secretion	2.61	0.0014
PA2353		conserved hypothetical protein	-1.86	0.0014
PA3882		hypothetical protein	-1.91	0.00142
PA4608	mapZ	MapZ	-1.64	0.00146
PA1337	ansB	glutaminase-asparaginase	-1.76	0.00147
PA1875		probable outer membrane protein precursor	-2.11	0.00147
PA4984		probable transcriptional regulator	-1.77	0.00148
PA3795		probable oxidoreductase	-1.66	0.00148
PA3095	xcpZ	general secretion pathway protein M	-2.37	0.00149
PA5318		hypothetical protein	-2.05	0.0015
PA0920		alanyl-phosphatidylglycerol synthase	1.57	0.0015
PA1977		hypothetical protein	4.87	0.00151
PA4294		hypothetical protein	-3.42	0.00153
PA2229		conserved hypothetical protein	-1.81	0.00156
PA4960		probable phosphoserine phosphatase	1.72	0.00158
PA4319		conserved hypothetical protein	1.63	0.00158
PA4041		hypothetical protein	-2.04	0.0016
PA0195.1	pntAB	putative NAD(P) transhydrogenase, subunit alpha part 2	-1.88	0.0016
PA2001	atoB	acetyl-CoA acetyltransferase	-1.65	0.0016
PA0768	lepB	signal peptidase I	2.17	0.00162
PA0402	pyrB	aspartate carbamoyltransferase	1.53	0.00163
PA5247		conserved hypothetical protein	1.52	0.00163
PA0479		probable transcriptional regulator	-2.02	0.00164
PA0343		hypothetical protein	-1.8	0.00166
PA4817		hypothetical protein	2.58	0.00166
PA3718		probable major facilitator superfamily (MFS) transporter	2.35	0.00171
PA4915		probable chemotaxis transducer	-1.95	0.00174
PA0541		hypothetical protein	1.86	0.00175
PA1755		hypothetical protein	1.83	0.00178
PA0339		hypothetical protein	-2.04	0.00179
PA4045		conserved hypothetical protein	1.86	0.00181
PA3242	htrB2	temperature-regulated acyltransferase HtrB1	1.59	0.00181
PA1638		conserved hypothetical protein	1.85	0.00183
PA2559.1	srfA	SrfA	2.94	0.00183
PA0267		hypothetical protein	-1.59	0.00184
PA2710		hypothetical protein	-1.96	0.00185
PA2201		hypothetical protein	-1.69	0.00191
PA4303	tadZ	TadZ	-2.43	0.00191
PA5373	betB	betaine aldehyde dehydrogenase	-1.55	0.00191
PA0529		conserved hypothetical protein	1.88	0.00195
PA3716		hypothetical protein	1.6	0.002
PA5526		hypothetical protein	1.91	0.00201
PA0340		conserved hypothetical protein	1.8	0.00202
PA1531		hypothetical protein	-3.2	0.00202
PA2067		probable hydrolase	-2.85	0.00203
PA1469		hypothetical protein	-1.78	0.00203
PA4712		hypothetical protein	2.04	0.00204
PA4661	pagL	Lipid A 3-O-deacylase	1.51	0.00205
PA0869	pbpG	D-alanyl-D-alanine-endopeptidase	1.84	0.00206
PA4793		hypothetical protein	-1.65	0.00206
PA4143		probable toxin transporter	-2.3	0.00209
PA1676		hypothetical protein	1.77	0.00209
PA4264	rpsJ	30S ribosomal protein S10	1.66	0.00212
PA5377	cbcW	CbcW	-1.64	0.00212
PA1220		hypothetical protein	-3.08	0.00214
PA0988		hypothetical protein	-1.81	0.00214
PA0356		hypothetical protein	1.53	0.00219
PA4003	pbpA	penicillin-binding protein 2	1.57	0.00219
PA3860		probable AMP-binding enzyme	-1.88	0.00221
PA5461		hypothetical protein	-1.73	0.00224
PA4240	rpsK	30S ribosomal protein S11	1.54	0.00224
PA4302	tadA	TadA ATPase	-2.59	0.00224
PA2773		hypothetical protein	1.94	0.00226
PA0269		conserved hypothetical protein	-2.19	0.00228
PA2592		probable periplasmic spermidine/putrescine-binding protein	-1.73	0.00233
PA3097	xcpX	general secretion pathway protein K	-1.71	0.00236
PA3739		probable sodium/hydrogen antiporter	-1.9	0.00236
PA2045		conserved hypothetical protein	1.89	0.00237
PA2080	kynU	kynureninase KynU	-1.65	0.00237
PA3179		conserved hypothetical protein	1.55	0.00238
PA1729		conserved hypothetical protein	-1.77	0.00243
PA1658	hsiC2	HsiC2	-2.11	0.00245
PA1666	lip2	Lip2	-2.16	0.00246
PA3935	tauD	taurine dioxygenase	1.65	0.00251
PA0764	mucB	negative regulator for alginate biosynthesis MucB	1.6	0.00253
PA1556	ccoO2	Cytochrome c oxidase, cbb3-type, CcoO subunit	-2.27	0.00259
PA0890	aotM	arginine/ornithine transport protein AotM	1.58	0.00259
PA4280	birA	BirA bifunctional protein	2.19	0.00267
PA4297	tadG	TadG	-1.97	0.00269
PA0762	algU	sigma factor AlgU	1.88	0.00269
PA4132		conserved hypothetical protein	-1.56	0.0027
PA3854		hypothetical protein	1.98	0.00271
PA0414	chpB	probable methylesterase	-1.58	0.00272
PA0073	tagT1	TagT1	2.34	0.00274
PA0661		conserved hypothetical protein	-1.71	0.00275
PA2438		hypothetical protein	-2.3	0.00276
PA0290		hypothetical protein	-1.65	0.00277
PA3263		conserved hypothetical protein	1.63	0.00277
PA1477	ccmC	heme exporter protein CcmC	1.6	0.00277
PA4807	selB	selenocysteine-specific elongation factor	-1.64	0.00278
PA2905	cobH	precorrin isomerase CobH	2.49	0.00278
PA4361		probable oxidoreductase	-1.75	0.00279
PA0175	cheR2	CheR2	-2.15	0.0028
PA0898	aruD	N-Succinylglutamate 5-semialdehyde dehydrogenase	-1.62	0.0028
PA0289	gpuR	transcriptional activator GpuR	-1.69	0.00281
PA4913		probable binding protein component of ABC transporter	-1.82	0.00284
PA0195	pntAA	putative NAD(P) transhydrogenase, subunit alpha part 1	-1.61	0.00285
PA1383		hypothetical protein	-1.77	0.00286
PA3344	recQ	ATP-dependent DNA helicase RecQ	1.5	0.00287
PA1203		hypothetical protein	-1.99	0.00287
PA2539		conserved hypothetical protein	1.65	0.00287
PA3651	cdsA	phosphatidate cytidylyltransferase	1.68	0.00287
PA1180	phoQ	two-component sensor PhoQ	1.52	0.00288
PA2306	ambA	AmbA	-1.6	0.00289
PA4440		hypothetical protein	-1.7	0.00295
PA0248		probable transcriptional regulator	-1.66	0.00297
PA1234		hypothetical protein	-1.7	0.00301
PA4481	mreB	rod shape-determining protein MreB	1.65	0.00307
PA1046		hypothetical protein	1.57	0.00309
PA1761		hypothetical protein	-1.63	0.00309
PA0487		probable molybdenum transport regulator	-1.67	0.00315
PA3980		conserved hypothetical protein	1.63	0.00316
PA4666	hemA	glutamyl-tRNA reductase	1.56	0.00319
PA5513	poxA	hypothetical protein	1.63	0.00324
PA0299	spuC	Polyamine:pyruvate transaminase	-1.54	0.00324
PA3606		conserved hypothetical protein	1.62	0.00325
PA1930		probable chemotaxis transducer	-1.99	0.00325
PA0676	vreR	sigma factor regulator, VreR	1.96	0.00327
PA1701	pcr3	Pcr3	2.42	0.00329
PA3618		conserved hypothetical protein	-1.59	0.00337
PA1276	cobC	cobalamin biosynthetic protein CobC	2.26	0.00338
PA3805	pilF	type 4 fimbrial biogenesis protein PilF	1.51	0.0034
PA1573		conserved hypothetical protein	-1.89	0.00341
PA4026		probable acetyltransferase	-2.08	0.00341
PA3399		hypothetical protein	-1.74	0.00342
PA0897	aruG	subunit II of arginine N2-succinyltransferase = ornithine N2-succinyltransferase	-1.58	0.00346
PA3536		hypothetical protein	1.74	0.00352
PA2332		probable transcriptional regulator	-1.64	0.00355
PA4642		hypothetical protein	1.61	0.00363
PA5297	poxB	pyruvate dehydrogenase (cytochrome)	2.02	0.00366
PA4488	magE	MagE	1.68	0.00367
PA4134		hypothetical protein	-1.65	0.00369
PA3283		conserved hypothetical protein	2.18	0.00372
PA4724		probable aminoacyl-transfer RNA synthetase (class I)	1.7	0.00372
PA2248	bkdA2	2-oxoisovalerate dehydrogenase (beta subunit)	-2.28	0.00378
PA2243	pslM	hypothetical protein	2.25	0.00379
PA3678	mexL	MexL	1.81	0.00384
PA3965		probable transcriptional regulator	2.15	0.00387
PA3570	mmsA	methylmalonate-semialdehyde dehydrogenase	2.01	0.0039
PA2308		probable ATP-binding component of ABC transporter	1.81	0.0039
PA5255	algQ	Alginate regulatory protein AlgQ	-1.55	0.00392
PA2445	gcvP2	glycine cleavage system protein P2	-1.52	0.00394
PA5001	ssg	cell surface-sugar biosynthetic glycosyltransferase, Ssg	1.59	0.00394
PA1980	eraR	response regulator EraR	4.08	0.00398
PA5124	ntrB	two-component sensor NtrB	1.75	0.00399
PA4168	fpvB	second ferric pyoverdine receptor FpvB	1.92	0.004
PA1571		hypothetical protein	-2.31	0.00405
PA1471		hypothetical protein	1.94	0.00407
PA3977	hemL	glutamate-1-semialdehyde 2,1-aminomutase	1.54	0.00411
PA2740	pheS	phenylalanyl-tRNA synthetase, alpha-subunit	1.59	0.00417
PA0868		conserved hypothetical protein	-1.81	0.00419
PA1806	fabI	NADH-dependent enoyl-ACP reductase	-1.57	0.00421
PA2769		hypothetical protein	1.67	0.00426
PA1145		probable transcriptional regulator	-1.78	0.0043
PA3684		hypothetical protein	1.54	0.00431
PA0403	pyrR	transcriptional regulator PyrR	1.73	0.00434
PA3753		conserved hypothetical protein	-1.6	0.00437
PA4654		probable major facilitator superfamily (MFS) transporter	2	0.00439
PA5047		hypothetical protein	1.55	0.0044
PA0827		hypothetical protein	-1.95	0.0044
PA2309		hypothetical protein	1.8	0.00441
PA5495	thrB	homoserine kinase	1.63	0.00444
PA4574		conserved hypothetical protein	1.89	0.00445
PA2564		hypothetical protein	-2.02	0.00445
PA5504		D-methionine ABC transporter membrane protein	1.52	0.00445
PA1372		hypothetical protein	-1.91	0.00448
PA1983	exaB	cytochrome c550	5.6	0.00448
PA1570		probable transcriptional regulator	-1.77	0.00449
PA1665	fha2	Fha2	-1.97	0.00449
PA0231	pcaD	beta-ketoadipate enol-lactone hydrolase	-2	0.00452
PA2628		hypothetical protein	1.71	0.00454
PA4976	aruH	Arginine:Pyruvate Transaminas, AruH	-1.79	0.00454
PA4379	warA	WarA	1.51	0.00455
PA0310		hypothetical protein	2	0.00456
PA1278	cobP	cobinamide kinase	2.05	0.00456
PA4048		hypothetical protein	1.66	0.00458
PA1279	cobU	nicotinate-nucleotide--dimethylbenzimidazole phosphoribosyltransferase	1.99	0.00463
PA2979	kdsB	3-deoxy-manno-octulosonate cytidylyltransferase	1.51	0.00464
PA2455		hypothetical protein	2.03	0.00464
PA3069		hypothetical protein	1.73	0.00468
PA4355	pyeM	PyeM	1.93	0.0047
PA3446		conserved hypothetical protein	1.81	0.00472
PA0312		conserved hypothetical protein	-1.55	0.00474
PA0017		conserved hypothetical protein	1.6	0.00475
PA3899	fecI	FecI	1.93	0.00477
PA0038		hypothetical protein	-2	0.00479
PA1877		probable secretion protein	-2.42	0.00483
PA3260		probable transcriptional regulator	1.72	0.00484
PA0518	nirM	cytochrome c-551 precursor	-2.25	0.00485
PA1241		probable transcriptional regulator	1.74	0.00485
PA2632		hypothetical protein	1.61	0.00486
PA2777		conserved hypothetical protein	1.65	0.00489
PA3614		hypothetical protein	-1.67	0.005
PA3052		hypothetical protein	-1.55	0.00507
PA4133		cytochrome c oxidase subunit (cbb3-type)	-1.56	0.00507
PA1699	pcr1	Pcr1	3	0.00512
PA1893		hypothetical protein	-1.72	0.00513
PA4594		probable ATP-binding component of ABC transporter	-1.7	0.00513
PA5409		hypothetical protein	-1.85	0.00514
PA2535		probable oxidoreductase	-2.06	0.00519
PA5059		probable transcriptional regulator	-2.37	0.0052
PA2685	vgrG4	VgrG4	1.83	0.00525
PA0034		probable two-component response regulator	1.91	0.00527
PA1657	hsiB2	HsiB2	-1.98	0.00527
PA4853	fis	DNA-binding protein Fis	1.64	0.00536
PA1501		conserved hypothetical protein	-3.35	0.00543
PA0820		hypothetical protein	-1.74	0.00544
PA3897		hypothetical protein	1.81	0.00544
PA1694	pscQ	translocation protein in type III secretion	2.21	0.00544
PA1815	rnhA	ribonuclease H	1.53	0.00544
PA2120		hypothetical protein	-3.06	0.00544
PA0872	phhA	phenylalanine-4-hydroxylase	-2.11	0.00549
PA4333		probable fumarase	1.62	0.00553
PA0255		conserved hypothetical protein	-1.58	0.00556
PA1935		hypothetical protein	-2.04	0.00557
PA0394		conserved hypothetical protein	1.55	0.00569
PA4453		conserved hypothetical protein	2.5	0.0057
PA0483		probable acetyltransferase	-2.04	0.00571
PA3838		probable ATP-binding component of ABC transporter	-1.55	0.00574
PA5109		hypothetical protein	1.53	0.00576
PA2409	fpvE	FpvE	2.14	0.00578
PA2453		hypothetical protein	2.09	0.00578
PA0911	alpE	AlpE	2.5	0.00581
PA3840		conserved hypothetical protein	1.7	0.00582
PA0714		hypothetical protein	2.92	0.00583
PA3017		conserved hypothetical protein	-1.58	0.00585
PA3189		probable permease of ABC sugar transporter	1.53	0.00588
PA4863		hypothetical protein	-1.73	0.00588
PA5494		hypothetical protein	1.75	0.00598
PA1889		hypothetical protein	1.94	0.00599
PA2014	liuB	methylcrotonyl-CoA carboxylase, beta-subunit	-2.29	0.00599
PA2374	tseF	TseF	-2.3	0.00601
PA0924		hypothetical protein	1.87	0.00602
PA0118		hypothetical protein	-2.21	0.00603
PA0899	aruB	N2-Succinylarginine dihydrolase	-1.72	0.00606
PA3959		hypothetical protein	2.19	0.0061
PA3582	glpK	glycerol kinase	-1.62	0.0061
PA1479	ccmE	cytochrome C-type biogenesis protein CcmE	1.53	0.0061
PA1212		probable major facilitator superfamily (MFS) transporter	-3.06	0.00619
PA4859		probable permease of ABC transporter	3.33	0.00619
PA2177		probable sensor/response regulator hybrid	-1.87	0.00621
PA2249	bkdB	branched-chain alpha-keto acid dehydrogenase (lipoamide component)	-2.05	0.00621
PA4844	ctpL	CtpL	1.72	0.00622
PA3388		conserved hypothetical protein	1.73	0.00623
PA5212		hypothetical protein	2.16	0.00627
PA0948		hypothetical protein	1.52	0.00649
PA0106	coxA	cytochrome c oxidase, subunit I	-2.08	0.00649
PA4184	souR	sarcosine oxidation and utilization regulator SouR	-1.6	0.00649
PA1867	xphA	XphA	2.68	0.00654
PA3047		probable D-alanyl-D-alanine carboxypeptidase	1.69	0.00662
PA1892		hypothetical protein	-1.76	0.00666
PA2106		hypothetical protein	-1.61	0.00666
PA4878	brlR	BrlR	2.36	0.00667
PA2918		probable short-chain dehydrogenase	-2.17	0.00669
PA4511		conserved hypothetical protein	-1.52	0.00678
PA2226	qsrO	QsrO	-2.29	0.00685
PA2102		hypothetical protein	-2.52	0.00685
PA4736		hypothetical protein	-1.58	0.00702
PA2013	liuC	putative 3-methylglutaconyl-CoA hydratase	-2.75	0.00707
PA4710	phuR	Heme/Hemoglobin uptake outer membrane receptor PhuR precursor	1.96	0.00708
PA0937		conserved hypothetical protein	1.85	0.00709
PA4555	pilY2	type 4 fimbrial biogenesis protein PilY2	-1.86	0.00719
PA1430	lasR	transcriptional regulator LasR	-1.57	0.00719
PA1762		hypothetical protein	-1.68	0.00719
PA2844		conserved hypothetical protein	-1.75	0.00719
PA3238		hypothetical protein	-1.87	0.00719
PA3972		probable acyl-CoA dehydrogenase	-1.68	0.00725
PA2728		hypothetical protein	-1.58	0.0073
PA4510		conserved hypothetical protein	-1.61	0.00737
PA0866	aroP2	aromatic amino acid transport protein AroP2	1.95	0.00742
PA1844	tse1	Tse1	2.06	0.00743
PA1302		probable heme utilization protein precursor	1.56	0.00766
PA0142		hypothetical protein	1.66	0.00766
PA4914	amaR	transcriptional regulator, AmaR	-1.89	0.00767
PA5304	dadA	D-amino acid dehydrogenase, small subunit	1.79	0.00771
PA4615	fprB	FprB	1.52	0.00775
PA4067	oprG	Outer membrane protein OprG precursor	-1.98	0.00779
PA4459	lptC	Lipopolysaccharide export system protein LptC	1.73	0.0078
PA1723	pscJ	type III export protein PscJ	1.86	0.00788
PA3416		probable pyruvate dehydrogenase E1 component, beta chain	-2.47	0.00791
PA0398		hypothetical protein	-1.75	0.008
PA4923		type-I LOG protein	1.55	0.00803
PA2831		conserved hypothetical protein	-1.56	0.00811
PA3089		hypothetical protein	-2.1	0.00815
PA0139	ahpC	alkyl hydroperoxide reductase subunit C	-1.64	0.00823
PA4502	dppA4	probable binding protein component of ABC transporter	-1.77	0.00831
PA3458		probable transcriptional regulator	-2.27	0.00847
PA2361	icmF3	IcmF3	-1.81	0.00848
PA3046		conserved hypothetical protein	1.52	0.00863
PA5235	glpT	glycerol-3-phosphate transporter	1.53	0.00863
PA3486	vgrG4b	VgrG4b	1.68	0.00864
PA5127		probable rRNA methylase	1.67	0.00864
PA4282		probable exonuclease	-1.69	0.00867
PA3212		probable ATP-binding component of ABC transporter	-1.57	0.00868
PA2502		hypothetical protein	1.75	0.00873
PA4293	pprA	two-component sensor PprA	-1.84	0.00879
PA0062		hypothetical protein	2.11	0.00892
PA1478		hypothetical protein	1.99	0.00894
PA4794		hypothetical protein	-1.73	0.00894
PA5183.1	rsmN	RsmN	2.16	0.00894
PA4662	murI	glutamate racemase	1.5	0.00895
PA1663	sfa2	Sfa2	-1.81	0.00898
PA4933		hypothetical protein	1.53	0.00898
PA4648	cupE1	Pilin subunit CupE1	-2.79	0.00903
PA0019	def	polypeptide deformylase	1.67	0.00919
PA1756	cysH	3'-phosphoadenosine-5'-phosphosulfate reductase	1.67	0.0092
PA4885	irlR	two-component response regulator	1.93	0.0092
PA0523	norC	nitric-oxide reductase subunit C	2.66	0.00928
PA5205		conserved hypothetical protein	-1.9	0.00933
PA1830		hypothetical protein	-1.51	0.00939
PA3931		conserved hypothetical protein	1.8	0.00939
PA1583	sdhA	succinate dehydrogenase (A subunit)	1.56	0.00952
PA2227	vqsM	AraC-type transcriptional regulator VqsM	-1.74	0.00952
PA4821		probable transporter	1.71	0.00952
PA2190		conserved hypothetical protein	-2.46	0.00957
PA2949		esterase	-1.58	0.00969
PA4737		hypothetical protein	-1.6	0.0097
PA3898		probable transcriptional regulator	1.5	0.00983
PA3058	pelG	PelG	2.32	0.00984
PA2197		conserved hypothetical protein	-1.59	0.00985
PA3443		probable permease of ABC transporter	1.65	0.00987
PA0380		conserved hypothetical protein	1.57	0.00996
PA2105		probable acetyltransferase	-1.58	0.00997
PA2684	tse5	Tse5	1.57	0.01
PA1033		probable glutathione S-transferase	-1.75	0.01
PA0745	dspI	DspI	-1.82	0.01
PA3826		hypothetical protein	1.63	0.01
PA4920	nadE	NH3-dependent NAD synthetase	1.52	0.0103
PA3885	tpbA	protein tyrosine phosphatase TpbA	2.17	0.0103
PA0151		probable TonB-dependent receptor	1.78	0.0104
PA3311	nbdA	NbdA	-1.89	0.0104
PA4535		hypothetical protein	-1.81	0.0104
PA0044	exoT	exoenzyme T	1.68	0.0104
PA2971		conserved hypothetical protein	1.63	0.0105
PA4212	phzC1	phenazine biosynthesis protein PhzC	-6.48	0.0106
PA1437		probable two-component response regulator	-1.73	0.0106
PA1170		conserved hypothetical protein	1.8	0.0106
PA1959	bacA	bacitracin resistance protein	1.76	0.0106
PA4102	bfmS	BfmS	-1.77	0.0106
PA5532		hypothetical protein	-1.54	0.0108
PA4249	rpsH	30S ribosomal protein S8	1.68	0.0108
PA4358	feoB	FeoB	-1.88	0.0108
PA3144		transposase with Helix-turn-helix Hin domain	-1.52	0.0109
PA2980		conserved hypothetical protein	1.74	0.0109
PA4513		probable oxidoreductase	1.61	0.011
PA2364	lip3	Lip3	-1.86	0.0111
PA1757	thrH	homoserine kinase	1.92	0.0111
PA2896	sbrI	SbrI	1.74	0.0111
PA2869		hypothetical protein	1.96	0.0112
PA5315	rpmG	50S ribosomal protein L33	1.8	0.0112
PA3900	fecR	FecR	1.54	0.0112
PA5568		conserved hypothetical protein	1.56	0.0112
PA1622		probable hydrolase	-1.63	0.0113
PA1316		probable major facilitator superfamily (MFS) transporter	-1.94	0.0113
PA3207		hypothetical protein	-1.74	0.0113
PA0436		probable transcriptional regulator	-1.71	0.0113
PA1799	parR	two-component response regulator, ParR	1.59	0.0113
PA1371		hypothetical protein	-1.8	0.0114
PA2958		hypothetical protein	-1.55	0.0114
PA1541		probable drug efflux transporter	10.85	0.0115
PA3016		hypothetical protein	1.96	0.0117
PA0120		probable transcriptional regulator	-1.75	0.0118
PA1201		probable transcriptional regulator	-1.57	0.0119
PA0507		probable acyl-CoA dehydrogenase	-1.8	0.012
PA3709		probable major facilitator superfamily (MFS) transporter	2.33	0.0121
PA3650	dxr	1-deoxy-d-xylulose 5-phosphate reductoisomerase	1.53	0.0121
PA1169		probable lipoxygenase	-2.08	0.0124
PA5332	crc	catabolite repression control protein	1.52	0.0125
PA1295		conserved hypothetical protein	1.6	0.0125
PA1555.1	ccoQ2	Cytochrome c oxidase, cbb3-type, CcoQ subunit	-2.47	0.0125
PA0713		hypothetical protein	5.88	0.0125
PA3310		conserved hypothetical protein	1.59	0.0125
PA1725	pscL	type III export protein PscL	1.84	0.0127
PA4543		conserved hypothetical protein	1.6	0.0127
PA0610	prtN	transcriptional regulator PrtN	1.8	0.0128
PA2552		probable acyl-CoA dehydrogenase	-1.78	0.0128
PA2242	pslL	hypothetical protein	1.65	0.0129
PA1826		probable transcriptional regulator	-1.76	0.0129
PA1335	aauR	AauR	-1.54	0.0129
PA1733		conserved hypothetical protein	-1.74	0.0131
PA4678	rimI	peptide n-acetyltransferase RimI	1.7	0.0131
PA1861	modC	molybdenum transport protein ModC	-1.56	0.0131
PA0516	nirF	heme d1 biosynthesis protein NirF	-1.87	0.0132
PA1213		hypothetical protein	-2.65	0.0132
PA1289		hypothetical protein	1.58	0.0132
PA1028	amaA	L-Pipecolate oxidase	-1.83	0.0134
PA3690		probable metal-transporting P-type ATPase	-1.67	0.0134
PA3837		probable permease of ABC transporter	-1.51	0.0135
PA1221		hypothetical protein	-2.4	0.0135
PA1483	cycH	cytochrome c-type biogenesis protein	1.56	0.0136
PA0908	alpB	AlpB	3.12	0.0136
PA3953		conserved hypothetical protein	-2.17	0.0137
PA3361	lecB	fucose-binding lectin PA-IIL	-2.11	0.0138
PA1023		probable short-chain dehydrogenase	-1.66	0.0138
PA0921		hypothetical protein	2.38	0.0138
PA4390		hypothetical protein	1.57	0.0139
PA2443	sdaA	L-serine dehydratase	-1.63	0.0139
PA0772	recO	DNA repair protein RecO	1.64	0.0143
PA4027		hypothetical protein	-1.51	0.0143
PA3196		hypothetical protein	1.55	0.0144
PA5019		conserved hypothetical protein	1.55	0.0144
PA0936	lpxO2	lipopolysaccharide biosynthetic protein LpxO2	1.75	0.0147
PA0865	hpd	4-hydroxyphenylpyruvate dioxygenase	-2.17	0.0147
PA1669	icmF2	IcmF2	-1.65	0.0147
PA1167		hypothetical protein	-1.81	0.0147
PA3510		hypothetical protein	-3.11	0.0148
PA2563		probable sulfate transporter	2.02	0.0149
PA4800		hypothetical protein	1.65	0.015
PA1038		hypothetical protein	-2.08	0.015
PA4875		hypothetical protein	-1.78	0.015
PA0798	pmtA	phospholipid methyltransferase	-1.85	0.0151
PA1027	amaB	delta1-Piperideine-6-carboxylate dehydrogenase	-1.88	0.0152
PA3815	iscR	IscR	1.69	0.0152
PA0732		hypothetical protein	-1.53	0.0153
PA3246	rluA	pseudouridine synthase RluA	1.73	0.0154
PA3182	pgl	6-phosphogluconolactonase	-1.7	0.0154
PA3439	folX	d-erythro-7,8-dihydroneopterin triphosphate epimerase	-1.81	0.0156
PA0166		probable transporter	2.86	0.0156
PA0991	hptA	Histidine phosphotransfer protein HptA	-2.07	0.0157
PA0149		probable sigma-70 factor, ECF subfamily	1.82	0.0158
PA0107		conserved hypothetical protein	-2.46	0.0159
PA4803		hypothetical protein	-1.56	0.0161
PA3409	hasS	HasS	1.71	0.0161
PA1885		conserved hypothetical protein	-2.17	0.0163
PA0791		probable transcriptional regulator	-1.55	0.0164
PA3613		hypothetical protein	-1.88	0.0166
PA3425		hypothetical protein	-2.97	0.0166
PA4174		probable transcriptional regulator	-1.71	0.0167
PA1422	gbuR	GbuR	1.5	0.0168
PA4563	rpsT	30S ribosomal protein S20	1.86	0.0169
PA5550	glmR	GlmR transcriptional regulator	1.58	0.0171
PA0922		hypothetical protein	1.78	0.0171
PA2063		hypothetical protein	1.57	0.0171
PA2296		hypothetical protein	1.74	0.0175
PA3995		probable transcriptional regulator	-1.58	0.0178
PA1439		conserved hypothetical protein	1.52	0.018
PA4867	ureB	urease beta subunit	-1.79	0.0181
PA1897		hypothetical protein	-1.9	0.0183
PA5091	hutG	N-formylglutamate amidohydrolase	-1.57	0.0183
PA0510	nirE	NirE	-2.3	0.0183
PA2003	bdhA	3-hydroxybutyrate dehydrogenase	-1.75	0.0184
PA0093	tse6	Tse6	1.64	0.0185
PA0201		hypothetical protein	1.64	0.0186
PA4346		hypothetical protein	-2.19	0.0186
PA0254	hudA	HudA	-1.7	0.0187
PA3786		hypothetical protein	-1.69	0.0187
PA2745		probable hydrolase	1.5	0.0187
PA1052		conserved hypothetical protein	1.77	0.0188
PA2012	liuD	methylcrotonyl-CoA carboxylase, alpha-subunit (biotin-containing)	-1.8	0.0188
PA2553		probable acyl-CoA thiolase	-1.7	0.0189
PA1368		hypothetical protein	-1.7	0.019
PA1973	pqqF	pyrroloquinoline quinone biosynthesis protein F	-1.9	0.019
PA1348		hypothetical protein	-1.81	0.0191
PA1717	pscD	type III export protein PscD	1.84	0.0191
PA4521	ampE	AmpE	-1.58	0.0191
PA4025	eutC	ethanolamine-ammonia lyase, small subunit, EutC	-1.82	0.0192
PA3893		conserved hypothetical protein	2.16	0.0193
PA0511	nirJ	heme d1 biosynthesis protein NirJ	-2.1	0.0193
PA0556		hypothetical protein	1.69	0.0193
PA5341		hypothetical protein	1.94	0.0194
PA1327		probable protease	1.64	0.0195
PA1358		hypothetical protein	-1.76	0.0195
PA0544		hypothetical protein	-1.59	0.0195
PA0378		probable transglycosylase	1.54	0.0196
PA1470		probable short-chain dehydrogenase	-1.53	0.0196
PA2046		hypothetical protein	3.18	0.0196
PA2057	sppR	TonB-dependent receptor, SppR	2.07	0.0196
PA3006	psrA	transcriptional regulator PsrA	1.73	0.0197
PA4078		probable nonribosomal peptide synthetase	-1.6	0.0197
PA4101	bfmR	BfmR	-1.66	0.0199
PA0763	mucA	anti-sigma factor MucA	1.59	0.0199
PA2288		hypothetical protein	1.68	0.02
PA2772		hypothetical protein	1.72	0.02
PA4315	mvaT	transcriptional regulator MvaT, P16 subunit	-1.93	0.0201
PA5446		hypothetical protein	1.97	0.0201
PA1797		hypothetical protein	1.69	0.0204
PA1882		probable transporter	2.47	0.0204
PA3855		hypothetical protein	1.57	0.0208
PA4760	dnaJ	DnaJ protein	1.75	0.0208
PA0306		probable transcriptional regulator	-1.72	0.021
PA1981		hypothetical protein	4.06	0.021
PA3490		probable ferredoxin	1.54	0.021
PA3209		conserved hypothetical protein	1.95	0.0211
PA2266		probable cytochrome c precursor	-1.6	0.0212
PA0345		hypothetical protein	-1.64	0.0213
PA4552	pilW	type 4 fimbrial biogenesis protein PilW	-1.7	0.0215
PA1707	pcrH	regulatory protein PcrH	1.91	0.0216
PA3459		probable glutamine amidotransferase	-1.68	0.0217
PA5049	rpmE	50S ribosomal protein L31	1.72	0.0223
PA2220		probable transcriptional regulator	-1.52	0.0227
PA3492		conserved hypothetical protein	1.63	0.0228
PA4723	dksA	suppressor protein DksA	1.58	0.0228
PA5090	vgrG5	VgrG5	-1.55	0.0229
PA1113		probable ATP-binding/permease fusion ABC transporter	-1.6	0.023
PA4584		conserved hypothetical protein	1.53	0.0232
PA1661	hsiH2	HsiH2	-1.84	0.0232
PA2456		hypothetical protein	1.91	0.0234
PA3129		conserved hypothetical protein	1.64	0.0234
PA0660		NAD(P)H:quinone reductase	-1.58	0.0234
PA4036		probable two-component sensor	-1.52	0.0235
PA1172	napC	cytochrome c-type protein NapC	-2.53	0.0235
PA1911	femR	sigma factor regulator, FemR	-1.6	0.0236
PA1943		hypothetical protein	-1.64	0.0237
PA3387	rhlG	beta-ketoacyl reductase	1.84	0.0239
PA1342	aatJ	AatJ	-1.53	0.0242
PA2447		probable transcriptional regulator	-1.64	0.0244
PA0864		probable transcriptional regulator	-1.7	0.0244
PA4051	thiL	thiamine monophosphate kinase	1.68	0.0246
PA3130		hypothetical protein	-1.59	0.0246
PA4498	mdpA	metallo-dipeptidase aeruginosa, MdpA	-1.61	0.0249
PA1158		probable two-component sensor	1.55	0.0249
PA4352		conserved hypothetical protein	-1.85	0.0251
PA3053		probable hydrolytic enzyme	-1.85	0.0252
PA1593		hypothetical protein	1.52	0.0252
PA4328		hypothetical protein	-1.81	0.0252
PA1317	cyoA	cytochrome o ubiquinol oxidase subunit II	1.58	0.0252
PA2637	nuoA	NADH dehydrogenase I chain A	1.69	0.0254
PA4838		hypothetical protein	-2.05	0.0254
PA4738		conserved hypothetical protein	-1.57	0.0261
PA2703	tsi2	Tsi2	1.74	0.0265
PA5094		probable ATP-binding component of ABC transporter	-1.78	0.0266
PA0800		hypothetical protein	1.77	0.0266
PA5437		probable transcriptional regulator	1.52	0.0267
PA0923	dinB	DNA Polymerase IV, DinB	1.57	0.0267
PA0108	coIII	cytochrome c oxidase, subunit III	-2.09	0.0269
PA2431		hypothetical protein	-1.63	0.0271
PA2862	lipA	lactonizing lipase precursor	-1.77	0.0272
PA1175	napD	NapD protein of periplasmic nitrate reductase	-2.05	0.0273
PA1960		hypothetical protein	1.61	0.0274
PA1656	hsiA2	HsiA2	-1.75	0.0274
PA1509	tplEi	immunity protein, TplEi	-1.66	0.0276
PA4925		conserved hypothetical protein	-1.88	0.0277
PA1603		probable transcriptional regulator	1.79	0.0278
PA4704	cbpA	cAMP-binding protein A	-1.74	0.028
PA3442		probable ATP-binding component of ABC transporter	1.54	0.028
PA5230		probable permease of ABC transporter	-1.58	0.028
PA2917		probable transcriptional regulator	-1.62	0.0281
PA1847	nfuA	NfuA	1.5	0.0283
PA4973	thiC	thiamin biosynthesis protein ThiC	-1.51	0.0283
PA1131		probable major facilitator superfamily (MFS) transporter	-1.54	0.0287
PA2423		hypothetical protein	-1.57	0.0287
PA4300	tadC	TadC	-2.38	0.029
PA2283		hypothetical protein	2.24	0.029
PA4739		conserved hypothetical protein	-1.7	0.0291
PA1705	pcrG	regulator in type III secretion	2.32	0.0294
PA2312		probable transcriptional regulator	1.62	0.0294
PA4861		probable ATP-binding component of ABC transporter	2.24	0.0294
PA1863	modA	molybdate-binding periplasmic protein precursor ModA	1.94	0.0298
PA2375		hypothetical protein	-2.14	0.0298
PA2031		hypothetical protein	-1.96	0.0304
PA3421		conserved hypothetical protein	-1.76	0.0304
PA2655		hypothetical protein	1.82	0.0304
PA3392	nosZ	nitrous-oxide reductase precursor	-1.89	0.0307
PA4062		hypothetical protein	-1.75	0.0308
PA4866		conserved hypothetical protein	-1.67	0.0308
PA2310		hypothetical protein	1.57	0.0312
PA5381		hypothetical protein	-1.78	0.0312
PA2912		probable ATP-binding component of ABC transporter	2.22	0.0313
PA3468		conserved hypothetical protein	-1.66	0.0314
PA2407	fpvC	FpvC	1.82	0.0314
PA3136		probable secretion protein	1.99	0.0314
PA2079		probable amino acid permease	-1.56	0.0316
PA1700	pcr2	Pcr2	2.06	0.0318
PA5423		hypothetical protein	1.53	0.0321
PA1189		conserved hypothetical protein	1.99	0.0323
PA4357		conserved hypothetical protein	-1.99	0.0326
PA1019	mucK	cis,cis-muconate transporter MucK	1.73	0.0326
PA4311		conserved hypothetical protein	-1.87	0.0326
PA1691	pscT	translocation protein in type III secretion	2.76	0.0327
PA3276		hypothetical protein	1.68	0.0327
PA4824		hypothetical protein	2.74	0.0327
PA2017		hypothetical protein	1.59	0.0327
PA3866		Pyocin S4	2.1	0.0327
PA4786		probable short-chain dehydrogenase	-1.59	0.0335
PA2441		hypothetical protein	-1.6	0.0336
PA5475		hypothetical protein	-2.02	0.0344
PA2847		conserved hypothetical protein	1.97	0.0349
PA4482	gatC	Glu-tRNA(Gln) amidotransferase subunit C	1.62	0.0357
PA4530		conserved hypothetical protein	-1.56	0.0357
PA1619		probable transcriptional regulator	-1.66	0.0363
PA2688	pfeA	Ferric enterobactin receptor, outer membrane protein PfeA precursor	1.54	0.0364
PA3909	eddB	Extracelullar DNA degradation protein, EddB	-1.9	0.0364
PA0424	mexR	multidrug resistance operon repressor MexR	1.56	0.0365
PA0447	gcdH	glutaryl-CoA dehydrogenase	-1.84	0.0365
PA3710		probable GMC-type oxidoreductase	1.74	0.0366
PA1670	stp1	Stp1	-1.9	0.0367
PA5231		probable ATP-binding/permease fusion ABC transporter	-1.57	0.0369
PA4090		hypothetical protein	-1.91	0.037
PA5395		conserved hypothetical protein	-2.55	0.0372
PA1065		conserved hypothetical protein	-1.52	0.0376
PA2927		hypothetical protein	-1.55	0.0377
PA4170		hypothetical protein	1.64	0.0379
PA0223		probable dihydrodipicolinate synthetase	-2.25	0.0382
PA2204		probable binding protein component of ABC transporter	1.61	0.0382
PA3152	hisH2	glutamine amidotransferase	2.21	0.0382
PA1547		hypothetical protein	1.58	0.0383
PA0826		hypothetical protein	-2.44	0.0385
PA0957		hypothetical protein	-1.8	0.0386
PA4386	groES	GroES protein	1.54	0.0389
PA4463		conserved hypothetical protein	-1.55	0.0389
PA3574.1		Uncharacterized protein	3.33	0.0391
PA0914		hypothetical protein	1.95	0.0391
PA2058	sppA	ABC transporter substrate-binding protein, SppA	2.44	0.0393
PA3682		hypothetical protein	-1.62	0.0394
PA5053	hslV	heat shock protein HslV	1.65	0.0394
PA1976	ercS'	ErcS'	2.29	0.0402
PA3338		hypothetical protein	1.73	0.0412
PA2434		hypothetical protein	-1.83	0.0413
PA4525	pilA	type 4 fimbrial precursor PilA	-1.52	0.0417
PA5514		probable beta-lactamase	1.68	0.0419
PA5293		probable transcriptional regulator	-1.58	0.042
PA5092	hutI	imidazolone-5-propionate hydrolase HutI	-1.5	0.0421
PA0049		hypothetical protein	3.32	0.0424
PA1128		probable transcriptional regulator	-1.54	0.0425
PA5038	aroB	3-dehydroquinate synthase	1.54	0.0426
PA3193	glk	glucokinase	-1.51	0.0427
PA4278		hypothetical protein	1.69	0.043
PA0306.1		Uncharacterized protein	-1.55	0.0432
PA4600	nfxB	transcriptional regulator NfxB	-1.5	0.0435
PA0094	eagT6	EagT6	1.75	0.0437
PA2101		conserved hypothetical protein	-2.1	0.0437
PA1518		conserved hypothetical protein	-2.04	0.0439
PA2360	hsiA3	hypothetical protein	-1.94	0.0448
PA2153	glgB	1,4-alpha-glucan branching enzyme	-2.02	0.0449
PA2095		hypothetical protein	-1.65	0.0455
PA4545	comL	competence protein ComL	1.55	0.0455
PA3030	mobA	molybdopterin-guanine dinucleotide biosynthesis protein MobA	-1.55	0.0456
PA1940		hypothetical protein	-1.73	0.0463
PA2664	fhp	flavohemoprotein	-1.96	0.0463
PA5123		hypothetical protein	-1.51	0.0463
PA3289		hypothetical protein	-1.74	0.0467
PA2246	bkdR	transcriptional regulator BkdR	-1.63	0.0475
PA1254	lhpC	delta1-pyrroline-4-hydroxy-2-carboxylate deaminase, LphC	2.52	0.0486
PA1387		hypothetical protein	-1.82	0.049
PA2033		hypothetical protein	-1.8	0.0494
PA5172	arcB	ornithine carbamoyltransferase, catabolic	-1.83	0.0497
PA2166		hypothetical protein	-2.29	0.0497
PA4894		hypothetical protein	-1.59	0.0497

## Sheet: All genes
Gene	baseMean	log2FoldChange	lfcSE	stat	pvalue	padj	ABSLFC	FC
PA0001	2453.02	0.0635595	0.134749	0.471689	0.637149	0.749316	0.0635595	1.04504
PA0002	2497.69	-0.231928	0.132503	-1.75036	0.0800568	0.158901	0.231928	-1.1744
PA0003	1063.46	-0.0151181	0.136405	-0.110832	0.911749	0.940636	0.0151181	-1.01053
PA0004	3880.34	0.255552	0.148822	1.71716	0.08595	0.168123	0.255552	1.19379
PA0005	351.002	0.472273	0.171978	2.74612	0.00603046	0.0188938	0.472273	1.38729
PA0006	159.859	0.192955	0.186793	1.03299	0.30161	0.441637	0.192955	1.1431
PA0007	331.035	-0.439169	0.168301	-2.60943	0.00906932	0.0262788	0.439169	-1.35582
PA0008	1318.41	0.313866	0.115831	2.7097	0.00673449	0.020499	0.313866	1.24303
PA0009	718.917	0.502862	0.155592	3.23193	0.00122958	0.00497957	0.502862	1.41702
PA0010	88.7018	-0.384017	0.299465	-1.28234	0.199723	0.323083	0.384017	-1.30497
PA0011	370.635	0.382415	0.204089	1.87376	0.0609629	0.128258	0.382415	1.30352
PA0012	92.4472	0.0919416	0.434762	0.211476	0.832516	0.890344	0.0919416	1.0658
PA0013	174.836	1.59158	0.270767	5.87804	4.15e-09	7.32e-08	1.59158	3.0138
PA0014	36.386	0.27881	0.324113	0.860225	0.389665	0.532725	0.27881	1.21319
PA0015	165.205	0.298995	0.393683	0.759482	0.447564	0.586681	0.298995	1.23029
PA0016	615.299	0.561737	0.134252	4.18418	2.86e-05	0.000191901	0.561737	1.47604
PA0017	363.943	0.674252	0.207035	3.25671	0.00112711	0.00461122	0.674252	1.59577
PA0018	196.758	0.945462	0.190743	4.95673	7.17e-07	7.69e-06	0.945462	1.92581
PA0019	853.3	0.736023	0.24422	3.01378	0.00258018	0.00929222	0.736023	1.66558
PA0020	762.3	-0.33904	0.125811	-2.69484	0.00704215	0.0212318	0.33904	-1.26491
PA0021	21.251	0.194056	0.582896	0.332916	0.739198	0.825845	0.194056	1.14398
PA0022	225.428	0.354919	0.178373	1.98976	0.0466178	0.103325	0.354919	1.27891
PA0023	174.834	-1.37117	0.183334	-7.47911	7.48e-14	3.02e-12	1.37117	-2.58681
PA0024	614.533	0.508467	0.168384	3.01969	0.00253034	0.0091317	0.508467	1.42254
PA0025	389.919	0.304476	0.162436	1.87444	0.0608699	0.128142	0.304476	1.23497
PA0026	133.575	0.230011	0.210074	1.0949	0.273558	0.410377	0.230011	1.17284
PA0027	53.8421	-1.27742	0.301713	-4.23389	2.3e-05	0.0001587	1.27742	-2.42405
PA0028	25.8958	-0.895318	0.408533	-2.19154	0.0284126	0.0691901	0.895318	-1.86002
PA0029	22.3531	0.221423	0.457951	0.483508	0.628735	0.743115	0.221423	1.16588
PA0030	13.5254	-0.203372	0.471283	-0.431529	0.666084	0.772004	0.203372	-1.15139
PA0031	18.6641	0.120563	0.460161	0.262001	0.793321	0.865527	0.120563	1.08716
PA0032	99.5662	-0.458841	0.219838	-2.08717	0.0368726	0.0859314	0.458841	-1.37444
PA0033	24.3688	0.773322	0.424776	1.82054	0.0686769	0.140817	0.773322	1.7092
PA0034	64.1221	0.933725	0.290445	3.21481	0.00130533	0.00524146	0.933725	1.9102
PA0035	1066.83	0.0539298	0.180954	0.298031	0.76568	0.84509	0.0539298	1.03809
PA0036	1511.39	0.149531	0.229145	0.652562	0.514038	0.646709	0.149531	1.10921
PA0037	106.531	-0.144564	0.22192	-0.651423	0.514774	0.647386	0.144564	-1.1054
PA0038	285.882	-1.00243	0.309351	-3.24044	0.00119345	0.00484588	1.00243	-2.00338
PA0039	1013.4	-0.561491	0.216508	-2.5934	0.00950316	0.0272777	0.561491	-1.47579
PA0040	231.053	0.576482	0.212748	2.70969	0.00673459	0.020499	0.576482	1.49121
PA0041	1963.67	0.398171	0.147778	2.69439	0.00705173	0.0212368	0.398171	1.31784
PA0042	95.1071	1.16851	0.246033	4.74942	2.04e-06	1.92e-05	1.16851	2.2478
PA0043	58.9853	-0.276329	0.255849	-1.08005	0.28012	0.417214	0.276329	-1.21111
PA0044	211.426	0.752355	0.253403	2.96901	0.00298763	0.0104768	0.752355	1.68454
PA0045	442.102	2.09693	0.178764	11.7302	8.93e-32	1.5e-29	2.09693	4.27799
PA0046	330.736	2.11753	0.253511	8.35281	6.67e-17	3.43e-15	2.11753	4.33951
PA0047	347.297	2.1229	0.235719	9.00607	2.14e-19	1.34e-17	2.1229	4.35568
PA0048	14.3991	0.427314	0.490968	0.870351	0.384109	0.527341	0.427314	1.34473
PA0049	21.4721	1.7321	0.718002	2.41239	0.0158484	0.0419721	1.7321	3.32211
PA0050	87.0785	0.192466	0.231669	0.830778	0.406099	0.548572	0.192466	1.14272
PA0051	22.7531	-0.547757	0.40373	-1.35674	0.174864	0.29144	0.547757	-1.46181
PA0052	32.3946	-0.799086	0.383197	-2.08531	0.0370408	0.0862463	0.799086	-1.74
PA0053	135.213	0.25219	0.242051	1.04189	0.297463	0.436671	0.25219	1.19101
PA0054	185.336	-0.60861	1.05673	-0.575938	NA	NA	0.60861	-1.52479
PA0055	158.774	-0.477847	0.243117	-1.96551	0.0493556	0.108644	0.477847	-1.39266
PA0056	28.612	-0.218291	0.365844	-0.596678	0.550723	0.67794	0.218291	-1.16335
PA0057	26.2202	-0.45911	0.396735	-1.15722	0.247181	0.380684	0.45911	-1.37469
PA0058	16.5655	0.418901	0.435953	0.960884	0.33661	0.47709	0.418901	1.33691
PA0059	50.602	0.313321	0.383704	0.816571	0.414174	0.555649	0.313321	1.24256
PA0060	103.239	0.0200618	0.276153	0.0726475	0.942087	0.960544	0.0200618	1.014
PA0061	73.9818	0.046802	0.280454	0.166879	0.867465	0.910618	0.046802	1.03297
PA0062	40.3284	1.07728	0.35519	3.03297	0.00242159	0.00878797	1.07728	2.11006
PA0063	130.527	-0.860054	0.233622	-3.68139	0.000231965	0.00117885	0.860054	-1.81511
PA0064	200.149	0.200623	0.189347	1.05956	0.289347	0.427409	0.200623	1.14919
PA0065	113.631	0.127057	0.221152	0.574525	0.565612	0.691599	0.127057	1.09206
PA0066	113.089	-0.174087	0.196681	-0.885122	0.376091	0.519182	0.174087	-1.12825
PA0067	1221.64	-0.443829	0.165972	-2.67411	0.00749274	0.0223947	0.443829	-1.36021
PA0068	169.062	-0.41948	0.220622	-1.90135	0.0572565	0.122316	0.41948	-1.33745
PA0069	114.089	0.582932	0.310008	1.88038	0.0600564	0.126891	0.582932	1.49789
PA0070	3778.78	1.02908	0.197803	5.20253	1.97e-07	2.37e-06	1.02908	2.04072
PA0071	734.77	0.860266	0.17944	4.79418	1.63e-06	1.57e-05	0.860266	1.81537
PA0072	156.665	1.35722	0.307099	4.41948	9.89e-06	7.53e-05	1.35722	2.5619
PA0073	166.843	1.22418	0.35626	3.4362	0.000589931	0.00266493	1.22418	2.33623
PA0074	802.473	1.17327	0.158181	7.41723	1.2e-13	4.64e-12	1.17327	2.25522
PA0075	163.761	1.25213	0.196874	6.36009	2.02e-10	4.56e-09	1.25213	2.38194
PA0076	206.261	1.3069	0.263082	4.96766	6.78e-07	7.33e-06	1.3069	2.4741
PA0077	1293.06	1.28164	0.195344	6.56094	5.35e-11	1.35e-09	1.28164	2.43115
PA0078	589.637	1.22791	0.247308	4.9651	6.87e-07	7.4e-06	1.22791	2.34227
PA0079	523.879	1.16752	0.209669	5.56838	2.57e-08	3.87e-07	1.16752	2.24625
PA0080	173.035	1.37368	0.201755	6.80864	9.85e-12	2.85e-10	1.37368	2.59131
PA0081	589.177	1.01168	0.160839	6.29002	3.17e-10	6.8e-09	1.01168	2.01626
PA0082	719.897	1.04828	0.158026	6.63361	3.28e-11	8.61e-10	1.04828	2.06807
PA0083	822.894	0.767424	0.140667	5.45563	4.88e-08	6.84e-07	0.767424	1.70223
PA0084	2505.87	0.748679	0.164388	4.55435	5.25e-06	4.42e-05	0.748679	1.68025
PA0085	3038.99	1.08937	0.181593	5.99896	1.99e-09	3.68e-08	1.08937	2.12781
PA0086	754.123	0.92172	0.202596	4.54955	5.38e-06	4.48e-05	0.92172	1.89437
PA0087	216.99	1.0073	0.201469	4.99979	5.74e-07	6.31e-06	1.0073	2.01015
PA0088	558.059	0.993158	0.183443	5.41399	6.16e-08	8.42e-07	0.993158	1.99054
PA0089	294.804	1.00297	0.226848	4.42134	9.81e-06	7.47e-05	1.00297	2.00412
PA0090	1737.36	1.09649	0.176426	6.21501	5.13e-10	1.06e-08	1.09649	2.13834
PA0091	799.166	1.24668	0.169361	7.36106	1.82e-13	6.73e-12	1.24668	2.37294
PA0092	116.948	0.382555	0.22361	1.71081	0.0871158	0.169794	0.382555	1.30365
PA0093	279.417	0.710671	0.257276	2.76229	0.00573976	0.0181994	0.710671	1.63657
PA0094	130.949	0.810134	0.338296	2.39475	0.0166318	0.0437351	0.810134	1.75337
PA0095	543.862	0.355683	0.141723	2.50971	0.0120832	0.0332351	0.355683	1.27959
PA0096	65.1372	0.389811	0.245144	1.59013	0.111805	0.205595	0.389811	1.31022
PA0097	142.085	0.136315	0.227451	0.599317	0.548962	0.676806	0.136315	1.09909
PA0098	76.6061	0.405297	0.268919	1.50713	0.131777	0.233493	0.405297	1.32436
PA0099	172.121	0.43467	0.196643	2.21046	0.0270736	0.0663953	0.43467	1.3516
PA0100	320.342	0.141518	0.1686	0.839371	0.401261	0.543934	0.141518	1.10307
PA0101	255.011	0.150354	0.275657	0.545438	0.585452	0.708698	0.150354	1.10984
PA0102	418.499	-0.476624	0.199648	-2.38732	0.0169718	0.0444048	0.476624	-1.39148
PA0103	80.14	-1.08968	0.274289	-3.97274	7.1e-05	0.000427941	1.08968	-2.12827
PA0104	34.9054	-0.265176	0.39905	-0.664519	0.506358	0.640518	0.265176	-1.20178
PA0105	503.291	0.0465002	0.209729	0.221716	0.824535	0.885265	0.0465002	1.03276
PA0106	122.071	-1.05417	0.335869	-3.13863	0.00169742	0.00650468	1.05417	-2.07652
PA0107	25.4042	-1.29565	0.460364	-2.81439	0.00488693	0.0158157	1.29565	-2.45487
PA0108	66.3057	-1.06457	0.409564	-2.59927	0.00934211	0.026939	1.06457	-2.09154
PA0109	58.1892	-0.379417	0.265165	-1.43087	0.152467	0.261631	0.379417	-1.30082
PA0110	44.3624	-0.626305	0.361247	-1.73373	0.0829657	0.163543	0.626305	-1.54361
PA0111	22.6257	-0.903758	0.519975	-1.73808	0.082197	0.162458	0.903758	-1.87093
PA0112	26.4217	-0.365652	0.441592	-0.828032	0.407653	0.549877	0.365652	-1.28846
PA0113	27.4799	-0.600213	0.387562	-1.54869	0.121456	0.219541	0.600213	-1.51594
PA0114	175.314	0.09612	0.276072	0.34817	0.727712	0.818283	0.09612	1.06889
PA0115	118.977	-1.70294	0.213072	-7.99234	1.32e-15	6.26e-14	1.70294	-3.25564
PA0116	125.905	-0.386781	0.213397	-1.8125	0.0699092	0.142838	0.386781	-1.30747
PA0117	49.9811	-0.104156	0.319804	-0.325688	0.744661	0.829278	0.104156	-1.07487
PA0118	25.4168	-1.14413	0.361007	-3.16929	0.00152813	0.00595683	1.14413	-2.21013
PA0119	154.549	0.142299	0.336626	0.422721	0.672499	0.777362	0.142299	1.10366
PA0120	84.8249	-0.804679	0.274863	-2.92757	0.00341624	0.0116502	0.804679	-1.74676
PA0121	67.679	-0.470169	0.254431	-1.84792	0.0646136	0.134124	0.470169	-1.38527
PA0122	852.775	-2.0362	0.253442	-8.03418	9.42e-16	4.5e-14	2.0362	-4.10164
PA0123	149.448	-0.137664	0.232751	-0.591462	0.554211	0.681019	0.137664	-1.10012
PA0124	57.783	0.43011	0.293735	1.46428	0.143118	0.249259	0.43011	1.34734
PA0125	37.5681	0.1345	0.416267	0.32311	0.746612	0.830739	0.1345	1.09771
PA0126	401.978	2.15622	0.195108	11.0514	2.16e-28	2.81e-26	2.15622	4.45745
PA0127	54.1619	-0.26856	0.262548	-1.0229	0.306355	0.4467	0.26856	-1.20461
PA0128	157.994	0.325599	0.338137	0.962919	0.335588	0.476004	0.325599	1.25318
PA0129	47.7852	-0.389852	0.340428	-1.14518	0.252135	0.386718	0.389852	-1.31026
PA0130	298.732	-1.02883	0.207269	-4.96375	6.91e-07	7.43e-06	1.02883	-2.04037
PA0131	34.0464	-0.196065	0.319898	-0.612899	0.539943	0.668117	0.196065	-1.14557
PA0132	112.771	-0.149805	0.255207	-0.586991	0.55721	0.683146	0.149805	-1.10942
PA0133	68.2223	-0.330649	0.269625	-1.22633	0.220075	0.348004	0.330649	-1.25758
PA0134	161.542	-0.180916	0.272987	-0.662727	0.507505	0.641812	0.180916	-1.1336
PA0136	82.2	0.271508	0.282644	0.9606	0.336753	0.477121	0.271508	1.20707
PA0137	20.9424	0.655244	0.572641	1.14425	0.25252	0.386809	0.655244	1.57488
PA0138	28.753	0.299243	0.396782	0.754176	0.450744	0.589661	0.299243	1.2305
PA0139	4077.65	-0.713089	0.233737	-3.05081	0.00228223	0.00838159	0.713089	-1.63931
PA0140	1271.94	0.225398	0.29534	0.763182	0.445355	0.584816	0.225398	1.1691
PA0141	884.76	-0.374988	0.349019	-1.07441	0.282641	0.419647	0.374988	-1.29683
PA0142	113.043	0.728347	0.236405	3.08093	0.00206357	0.00770359	0.728347	1.65674
PA0143	251.892	-0.771663	0.170828	-4.51718	6.27e-06	5.09e-05	0.771663	-1.70724
PA0144	52.6623	-0.31005	0.265435	-1.16808	0.242773	0.375227	0.31005	-1.23975
PA0145	79.5661	0.0482975	0.260694	0.185265	0.853021	0.900248	0.0482975	1.03404
PA0146	17.5601	0.466427	0.468176	0.996265	0.319122	0.459422	0.466427	1.38168
PA0147	62.2098	-1.31598	0.294273	-4.47197	7.75e-06	6.09e-05	1.31598	-2.48972
PA0148	175.877	0.08799	0.216311	0.406776	0.684172	0.785447	0.08799	1.06289
PA0149	308.034	0.863785	0.306247	2.82055	0.00479417	0.0155541	0.863785	1.81981
PA0150	286.735	0.938744	0.220704	4.25341	2.11e-05	0.000147523	0.938744	1.91686
PA0151	148.365	0.829207	0.278164	2.981	0.00287312	0.0101299	0.829207	1.77671
PA0152	59.5804	-0.176279	0.300821	-0.585993	0.55788	0.683752	0.176279	-1.12997
PA0153	15.8312	1.09409	0.618951	1.76765	0.0771202	0.154181	1.09409	2.13478
PA0154	7.83573	0.651899	0.879727	0.741024	0.458679	NA	0.651899	1.57123
PA0155	112.97	-0.0749555	0.30033	-0.249578	0.802914	0.8714	0.0749555	-1.05333
PA0156	176.862	0.244074	0.170127	1.43466	0.151385	0.260259	0.244074	1.18433
PA0157	175.434	0.0267009	0.213069	0.125316	0.900273	0.932343	0.0267009	1.01868
PA0158	545.46	-0.197954	0.152908	-1.2946	0.195459	0.317765	0.197954	-1.14707
PA0159	199.977	-0.381954	0.168277	-2.26979	0.0232201	0.058235	0.381954	-1.30311
PA0160	28.4717	0.858264	0.403794	2.1255	0.0335447	0.0793846	0.858264	1.81286
PA0161	21.321	0.862401	0.570709	1.5111	0.130762	0.232168	0.862401	1.81806
PA0162	121.294	0.875868	0.20704	4.23043	2.33e-05	0.000160288	0.875868	1.83511
PA0163	68.3818	-0.312302	0.241403	-1.29369	0.195771	0.318075	0.312302	-1.24169
PA0164	81.6511	0.268494	0.335928	0.799261	0.424139	0.564651	0.268494	1.20455
PA0165	465.627	2.28321	0.207344	11.0117	3.36e-28	4.06e-26	2.28321	4.86761
PA0166	22.3	1.51573	0.536408	2.8257	0.00471779	0.0153446	1.51573	2.85943
PA0167	218.9	-1.18814	0.19313	-6.15201	7.65e-10	1.52e-08	1.18814	-2.27858
PA0168	153.74	-1.43394	0.254276	-5.6393	1.71e-08	2.64e-07	1.43394	-2.70183
PA0169	309.99	-0.258218	0.174256	-1.48184	0.138384	0.242638	0.258218	-1.196
PA0170	222.279	-0.401089	0.183836	-2.18178	0.0291259	0.0706956	0.401089	-1.3205
PA0171	188.622	-0.138595	0.20426	-0.678522	0.497441	0.632872	0.138595	-1.10083
PA0172	325.317	0.124428	0.162765	0.764467	0.444589	0.584253	0.124428	1.09008
PA0173	21.9569	-0.618913	0.506635	-1.22162	0.221853	0.350386	0.618913	-1.53572
PA0174	12.079	-0.53463	0.559355	-0.955797	0.339175	NA	0.53463	-1.44857
PA0175	47.1713	-1.10412	0.322705	-3.42145	0.000622884	0.00277525	1.10412	-2.14968
PA0176	363.452	-1.50878	0.273491	-5.51673	3.45e-08	5.02e-07	1.50878	-2.84569
PA0177	59.372	-1.44124	0.315662	-4.56576	4.98e-06	4.2e-05	1.44124	-2.71553
PA0178	273.561	-1.19481	0.24756	-4.82635	1.39e-06	1.36e-05	1.19481	-2.28915
PA0179	303.079	-0.640409	0.27592	-2.321	0.020287	0.0518026	0.640409	-1.55877
PA0180	159.889	-0.859676	0.232298	-3.70075	0.000214966	0.00111091	0.859676	-1.81463
PA0181	93.8249	-0.467265	0.221437	-2.11015	0.0348455	0.0819784	0.467265	-1.38249
PA0182	43.9974	-0.655329	0.379285	-1.7278	0.0840236	0.165253	0.655329	-1.57498
PA0183	48.5063	-0.453644	0.312966	-1.4495	0.147198	0.255	0.453644	-1.36949
PA0184	16.0092	-0.081445	0.472443	-0.172391	0.86313	0.907055	0.081445	-1.05808
PA0185	32.35	0.247282	0.544363	0.454259	0.649642	0.759127	0.247282	1.18697
PA0186	31.7656	0.319669	0.367466	0.869929	0.384339	0.527341	0.319669	1.24804
PA0187	16.3177	-0.741708	0.542544	-1.36709	0.171596	0.287503	0.741708	-1.67215
PA0188	17.1135	-0.262437	0.48547	-0.540584	0.588795	0.71142	0.262437	-1.1995
PA0189	17.1846	0.482105	0.507333	0.950272	0.341974	0.482416	0.482105	1.39678
PA0190	30.906	-0.031204	0.397508	-0.0784991	0.937431	0.957298	0.031204	-1.02186
PA0191	89.1156	-0.332373	0.247669	-1.34201	0.179594	0.297361	0.332373	-1.25908
PA0192	16.8467	0.878849	0.552973	1.58932	0.111989	0.205715	0.878849	1.83891
PA0193	15.6396	-0.341293	0.432052	-0.789934	0.429566	0.570126	0.341293	-1.26689
PA0194	19.0505	-0.318292	0.425179	-0.748607	0.454094	0.593447	0.318292	-1.24685
PA0195	813.844	-0.683131	0.199884	-3.41764	0.000631666	0.00280477	0.683131	-1.60562
PA0195.1	146.912	-0.907822	0.253104	-3.58676	0.000334814	0.00160884	0.907822	-1.87621
PA0196	541.707	-0.977181	0.149476	-6.53738	6.26e-11	1.56e-09	0.977181	-1.96861
PA0197	34.0641	0.572947	0.37738	1.51822	0.128958	0.229883	0.572947	1.48756
PA0198	57.3264	0.29017	0.274366	1.0576	0.290237	0.428238	0.29017	1.22278
PA0199	40.2113	-0.0461122	0.304893	-0.15124	0.879786	0.918068	0.0461122	-1.03248
PA0200	263.882	-0.718739	0.417812	-1.72024	0.0853883	0.167494	0.718739	-1.64574
PA0201	567.821	0.71822	0.260606	2.75597	0.00585192	0.0184566	0.71822	1.64515
PA0202	32.8315	0.859376	0.466709	1.84135	0.0655699	0.135784	0.859376	1.81425
PA0203	13.2641	0.0829435	0.55698	0.148917	0.881619	0.9196	0.0829435	1.05918
PA0204	10.2366	0.573023	0.749234	0.764811	0.444384	NA	0.573023	1.48764
PA0206	25.5665	0.286688	0.425197	0.674248	0.500154	0.634868	0.286688	1.21984
PA0207	70.2415	-0.584097	0.2493	-2.34295	0.0191322	0.0493379	0.584097	-1.4991
PA0208	45.4584	0.0945786	0.34233	0.276279	0.782334	0.857773	0.0945786	1.06775
PA0209	17.3451	-0.197375	0.594368	-0.332076	0.739832	0.826376	0.197375	-1.14661
PA0211	16.4254	-0.547222	0.421679	-1.29772	0.194383	0.316511	0.547222	-1.46127
PA0212	24.6061	-0.45053	0.466278	-0.966226	0.333931	0.474651	0.45053	-1.36654
PA0213	24.453	-0.038397	0.558898	-0.0687013	0.945227	0.9625	0.038397	-1.02697
PA0214	29.4827	0.225921	0.354909	0.636559	0.524412	0.655709	0.225921	1.16952
PA0215	18.5698	0.0268886	0.445018	0.0604215	0.95182	0.967058	0.0268886	1.01881
PA0216	36.4847	0.0240793	0.396006	0.0608054	0.951514	0.966936	0.0240793	1.01683
PA0217	45.6457	-0.661934	0.307549	-2.15229	0.0313747	0.0751375	0.661934	-1.5822
PA0218	52.0843	-0.501364	0.305433	-1.64149	0.100697	0.189521	0.501364	-1.41555
PA0219	28.8499	-0.0705787	0.510845	-0.138161	0.890114	0.92569	0.0705787	-1.05014
PA0220	10.8248	0.233883	0.583711	0.400682	0.688654	NA	0.233883	1.176
PA0221	20.0844	-0.769307	0.418766	-1.83708	0.0661982	0.136747	0.769307	-1.70445
PA0222	12.6094	-0.650612	0.572838	-1.13577	0.256053	NA	0.650612	-1.56983
PA0223	21.5892	-1.17039	0.476381	-2.45684	0.0140165	0.0377742	1.17039	-2.25073
PA0225	120.87	-0.367574	0.206785	-1.77757	0.075475	0.152034	0.367574	-1.29018
PA0226	52.7741	0.0420289	0.272346	0.154322	0.877356	0.916538	0.0420289	1.02956
PA0227	27.739	-0.873901	0.387231	-2.25679	0.0240209	0.060012	0.873901	-1.83261
PA0228	68.8378	-0.394851	0.301853	-1.30809	0.190843	0.31215	0.394851	-1.31481
PA0229	28.6035	-0.30919	0.403392	-0.766475	0.443394	0.582977	0.30919	-1.23901
PA0230	120.211	-0.954376	0.207073	-4.60889	4.05e-06	3.52e-05	0.954376	-1.93774
PA0231	74.7174	-1.00265	0.306603	-3.2702	0.00107471	0.00445579	1.00265	-2.00368
PA0232	57.7463	-1.34176	0.292116	-4.59326	4.36e-06	3.72e-05	1.34176	-2.53461
PA0233	87.574	-1.17291	0.215197	-5.45038	5.03e-08	7.01e-07	1.17291	-2.25465
PA0234	16.3966	0.268664	0.594926	0.451593	0.651562	0.760253	0.268664	1.20469
PA0235	16.254	-0.0783617	0.506658	-0.154664	0.877086	0.916538	0.0783617	-1.05582
PA0236	82.4933	-0.0517017	0.263148	-0.196474	0.844239	0.896434	0.0517017	-1.03649
PA0237	13.0689	-0.229056	0.588632	-0.389133	0.697177	NA	0.229056	-1.17207
PA0238	21.5904	0.556615	0.564149	0.986644	0.323817	0.464355	0.556615	1.47081
PA0239	39.0483	-0.413204	0.356976	-1.15751	0.247064	0.380616	0.413204	-1.33164
PA0240	13.7736	-0.00520485	0.654498	-0.00795243	0.993655	0.996719	0.00520485	-1.00361
PA0241	14.3045	0.126939	0.619189	0.205009	0.837565	0.893329	0.126939	1.09197
PA0242	48.8638	0.620868	0.278373	2.23035	0.0257242	0.0635655	0.620868	1.5378
PA0243	88.6087	-0.169625	0.276246	-0.614036	0.539191	0.667607	0.169625	-1.12477
PA0244	18.741	0.683403	0.463723	1.47373	0.140554	0.245534	0.683403	1.60592
PA0245	24.1492	0.6296	0.383059	1.64361	0.100257	0.188829	0.6296	1.54714
PA0246	109.874	0.0481967	0.211953	0.227394	0.820117	0.882772	0.0481967	1.03397
PA0247	18.8442	0.0707186	0.399359	0.17708	0.859445	0.905009	0.0707186	1.05024
PA0248	89.0323	-0.728756	0.21412	-3.40349	0.000665304	0.00292914	0.728756	-1.65721
PA0249	99.9559	-0.803981	0.210951	-3.81122	0.000138281	0.000764732	0.803981	-1.74591
PA0250	139.437	-1.36942	0.204976	-6.6809	2.37e-11	6.4e-10	1.36942	-2.58367
PA0252	13.5603	0.514543	0.540001	0.952856	0.340663	0.480958	0.514543	1.42854
PA0253	53.4598	-0.0518891	0.26682	-0.194472	0.845806	0.896877	0.0518891	-1.03662
PA0254	79.9515	-0.761651	0.276219	-2.75741	0.00582609	0.0184086	0.761651	-1.69543
PA0255	142.765	-0.661328	0.20673	-3.199	0.00137904	0.00547487	0.661328	-1.58154
PA0256	121.255	-0.23072	0.236356	-0.976155	0.328988	0.468927	0.23072	-1.17342
PA0257	67.2692	0.0504006	0.252294	0.199769	0.841661	0.894761	0.0504006	1.03555
PA0258	34.4223	-0.0703744	0.342349	-0.205564	0.837132	0.893322	0.0703744	-1.04999
PA0259	356.509	-0.0483386	0.185692	-0.260316	0.79462	0.866192	0.0483386	-1.03407
PA0260	275.544	-0.0118705	0.236934	-0.0501004	0.960042	0.971852	0.0118705	-1.00826
PA0261	47.8047	-0.0763318	0.261757	-0.291614	0.770582	0.84872	0.0763318	-1.05433
PA0262	159.438	-0.0987589	0.274687	-0.359532	0.719197	0.812042	0.0987589	-1.07085
PA0263	13.0741	0.355879	0.822102	0.432889	0.665095	NA	0.355879	1.27977
PA0264	19.8335	1.43986	0.643484	2.2376	0.025247	0.0626838	1.43986	2.71295
PA0265	1241.36	0.837033	0.213081	3.92824	8.56e-05	0.000502599	0.837033	1.78637
PA0266	1472.16	0.817913	0.220774	3.70476	0.000211595	0.00109566	0.817913	1.76285
PA0267	289.096	-0.670996	0.18887	-3.55269	0.000381314	0.00180561	0.670996	-1.59217
PA0268	61.9022	-0.282718	0.248394	-1.13818	0.255045	0.389338	0.282718	-1.21648
PA0269	46.1819	-1.13248	0.324561	-3.48926	0.000484367	0.00223461	1.13248	-2.19235
PA0270	43.727	-1.2594	0.301828	-4.17258	3.01e-05	0.000200421	1.2594	-2.39396
PA0271	35.6686	-1.5634	0.320912	-4.87174	1.11e-06	1.12e-05	1.5634	-2.95549
PA0272	47.9954	-0.134195	0.318748	-0.421006	0.67375	0.778636	0.134195	-1.09748
PA0273	15.5094	0.507761	0.704205	0.721041	0.470884	0.60806	0.507761	1.42184
PA0274	21.9248	-0.105285	0.375413	-0.28045	0.779132	0.854995	0.105285	-1.07571
PA0275	91.4922	-0.565991	0.224283	-2.52355	0.0116175	0.0321825	0.565991	-1.4804
PA0276	83.5704	0.704133	0.448825	1.56884	0.116686	0.212752	0.704133	1.62917
PA0277	563.315	3.30151	0.272846	12.1003	1.05e-33	2.38e-31	3.30151	9.8595
PA0278	33.984	0.0296682	0.314126	0.0944467	0.924754	0.949383	0.0296682	1.02078
PA0279	90.0874	-0.556094	0.324161	-1.71548	0.0862565	0.168372	0.556094	-1.47028
PA0280	998.629	0.323545	0.144999	2.23136	0.0256574	0.0634304	0.323545	1.2514
PA0281	396.409	0.480443	0.161029	2.98357	0.00284903	0.0100628	0.480443	1.39517
PA0282	584.379	0.893099	0.155344	5.74918	8.97e-09	1.48e-07	0.893099	1.85716
PA0283	2256.18	0.941088	0.151651	6.20562	5.45e-10	1.12e-08	0.941088	1.91998
PA0284	525.661	0.937307	0.258442	3.62676	0.000286997	0.00140502	0.937307	1.91495
PA0285	297.141	0.18249	0.219738	0.830487	0.406263	0.548572	0.18249	1.13484
PA0286	1669.57	0.044991	0.210692	0.213539	0.830906	0.889278	0.044991	1.03168
PA0287	24.3674	0.711461	0.523876	1.35807	0.174441	0.291099	0.711461	1.63746
PA0288	22.548	0.0849847	0.377423	0.225171	0.821846	0.883654	0.0849847	1.06068
PA0289	94.9621	-0.760553	0.222324	-3.42092	0.000624091	0.00277824	0.760553	-1.69414
PA0290	141.381	-0.722037	0.2109	-3.4236	0.000617983	0.00275813	0.722037	-1.64951
PA0291	1956.51	0.432301	0.184973	2.33711	0.0194336	0.0499666	0.432301	1.34938
PA0292	306.213	-0.235243	0.171208	-1.37402	0.169436	0.284525	0.235243	-1.17711
PA0293	31.9133	0.143029	0.343152	0.416811	0.676817	0.779788	0.143029	1.10422
PA0294	72.6351	-0.483641	0.28187	-1.71583	0.0861931	0.168372	0.483641	-1.39827
PA0295	171.024	0.382301	0.259093	1.47554	0.140068	0.245178	0.382301	1.30342
PA0296	1051.53	0.308607	0.174453	1.769	0.0768936	0.154024	0.308607	1.23851
PA0297	209.95	0.263836	0.310232	0.850449	0.395075	0.537931	0.263836	1.20067
PA0298	582.707	-0.109188	0.153941	-0.709283	0.478149	0.614806	0.109188	-1.07862
PA0299	1217.88	-0.618584	0.183168	-3.37714	0.000732428	0.00319493	0.618584	-1.53537
PA0300	1965.6	-0.977097	0.136817	-7.14163	9.22e-13	3.16e-11	0.977097	-1.9685
PA0301	366.847	-0.45556	0.28306	-1.60941	0.107527	0.199064	0.45556	-1.37132
PA0302	419.737	-0.397882	0.18705	-2.12714	0.0334084	0.0790979	0.397882	-1.31757
PA0303	349.875	-0.566656	0.153661	-3.68771	0.00022628	0.00115561	0.566656	-1.48109
PA0304	419.097	-0.47997	0.161427	-2.97329	0.00294628	0.0103598	0.47997	-1.39471
PA0305	151.787	-0.319725	0.180024	-1.77602	0.0757301	0.15234	0.319725	-1.24809
PA0306	58.9965	-0.779875	0.288735	-2.701	0.00691307	0.0209161	0.779875	-1.71698
PA0307	100.887	0.13724	0.219016	0.626621	0.530908	0.660494	0.13724	1.0998
PA0308	184.523	-0.786161	0.215348	-3.65065	0.000261574	0.00130887	0.786161	-1.72448
PA0309	211.629	0.182906	0.155515	1.17613	0.239544	0.370917	0.182906	1.13517
PA0310	198.905	0.997341	0.305504	3.26458	0.00109627	0.00451702	0.997341	1.99632
PA0311	14.1452	0.355634	0.562662	0.632056	0.527351	0.657325	0.355634	1.27955
PA0312	196.553	-0.636372	0.195673	-3.25221	0.0011451	0.00467748	0.636372	-1.55441
PA0313	111.859	0.032627	0.259456	0.125752	0.899929	0.932171	0.032627	1.02287
PA0314	206.107	-0.228316	0.20678	-1.10415	0.269528	0.405617	0.228316	-1.17147
PA0315	747.402	-0.923455	0.154885	-5.96219	2.49e-09	4.58e-08	0.923455	-1.89665
PA0316	3068.04	0.720354	0.184872	3.8965	9.76e-05	0.000562628	0.720354	1.64759
PA0317	1191.23	0.216507	0.18265	1.18537	0.235873	0.366085	0.216507	1.16192
PA0318	488.069	-0.532085	0.159995	-3.32563	0.000882187	0.00376304	0.532085	-1.44602
PA0319	403.341	0.107943	0.147606	0.731291	0.464601	0.602188	0.107943	1.07769
PA0320	91.3511	0.401296	0.224067	1.79096	0.073299	0.148304	0.401296	1.32069
PA0321	16.7876	-0.00154392	0.465424	-0.00331723	0.997353	0.99863	0.00154392	-1.00107
PA0322	20.8888	0.760064	0.498341	1.52519	0.127212	0.227966	0.760064	1.69357
PA0323	20.2994	0.156353	0.387265	0.403738	0.686406	0.786796	0.156353	1.11447
PA0326	23.0658	2.17992	0.402722	5.41297	6.2e-08	8.44e-07	2.17992	4.53129
PA0327	61.3893	0.0502524	0.293817	0.171033	0.864198	0.907809	0.0502524	1.03545
PA0328	132.472	0.515319	0.249841	2.06259	0.0391516	0.0903927	0.515319	1.42931
PA0329	490.001	0.195307	0.228587	0.854411	0.392877	0.535489	0.195307	1.14497
PA0330	497.652	0.587068	0.157054	3.73801	0.000185484	0.000979957	0.587068	1.50219
PA0331	754.778	-0.140449	0.195194	-0.719533	0.471813	0.608504	0.140449	-1.10225
PA0332	223.976	-0.0480681	0.195771	-0.245532	0.806045	0.872977	0.0480681	-1.03388
PA0333	251.821	0.332966	0.237787	1.40027	0.161433	0.273647	0.332966	1.2596
PA0334	94.873	-0.208257	0.216057	-0.963899	0.335096	0.475809	0.208257	-1.15529
PA0335	166.317	-0.518981	0.174368	-2.97636	0.00291693	0.0102635	0.518981	-1.43294
PA0336	652.347	-0.252129	0.175494	-1.43668	0.150808	0.259707	0.252129	-1.19096
PA0337	2847.68	-0.792449	0.13604	-5.82514	5.71e-09	9.8e-08	0.792449	-1.73201
PA0338	438.235	0.421554	0.193634	2.17706	0.0294759	0.0714451	0.421554	1.33937
PA0339	84.2622	-1.028	0.288577	-3.56232	0.000367598	0.00175181	1.028	-2.0392
PA0340	86.9572	0.848646	0.240754	3.52495	0.000423557	0.00198755	0.848646	1.80081
PA0341	271.39	0.370818	0.198493	1.86817	0.0617382	0.129446	0.370818	1.29309
PA0342	793.907	0.40342	0.149347	2.70123	0.00690832	0.0209139	0.40342	1.32264
PA0343	101.539	-0.848084	0.236872	-3.58035	0.000343134	0.00164275	0.848084	-1.80011
PA0344	145.784	-1.03724	0.218716	-4.74239	2.11e-06	1.98e-05	1.03724	-2.05229
PA0345	151.71	-0.716885	0.265564	-2.69949	0.00694463	0.0209872	0.716885	-1.64363
PA0346	32.7535	0.426508	0.329802	1.29322	0.195934	0.318239	0.426508	1.34398
PA0347	32.33	-0.670873	0.411105	-1.63188	0.102705	0.192535	0.670873	-1.59204
PA0348	38.8093	0.303333	0.31622	0.959248	0.337434	0.477565	0.303333	1.23399
PA0349	21.5474	0.680501	0.395908	1.71884	0.0856439	0.167742	0.680501	1.6027
PA0350	156.371	0.0808888	0.237243	0.340953	0.733139	0.82243	0.0808888	1.05767
PA0351	112.345	-0.073282	0.196316	-0.373286	0.708935	0.804792	0.073282	-1.05211
PA0352	336.957	0.929927	0.210005	4.42813	9.51e-06	7.29e-05	0.929927	1.90518
PA0353	2396.54	-0.0496236	0.160576	-0.309036	0.757294	0.838324	0.0496236	-1.03499
PA0354	409.96	0.373667	0.155575	2.40184	0.0163128	0.043005	0.373667	1.29564
PA0355	67.9849	0.0871737	0.363624	0.239736	0.810535	0.875836	0.0871737	1.06229
PA0356	272.383	0.616335	0.176244	3.49706	0.000470412	0.00217796	0.616335	1.53298
PA0357	330.029	-0.285799	0.175676	-1.62685	0.103769	0.193831	0.285799	-1.21908
PA0358	168.876	0.500493	0.230167	2.17448	0.0296693	0.0717468	0.500493	1.4147
PA0359	270.737	0.405662	0.268249	1.51226	0.130468	0.231804	0.405662	1.3247
PA0360	257.992	-0.470417	0.172743	-2.72322	0.00646498	0.0198343	0.470417	-1.38551
PA0361	425.902	0.165103	0.136784	1.20704	0.227418	0.357002	0.165103	1.12125
PA0362	241.677	0.498939	0.252255	1.97792	0.0479377	0.105886	0.498939	1.41317
PA0363	434.273	-0.0649275	0.219878	-0.295289	0.767773	0.846682	0.0649275	-1.04603
PA0364	75.6443	-0.326263	0.256591	-1.27153	0.203541	0.327022	0.326263	-1.25376
PA0365	33.4526	-0.698766	0.325442	-2.14713	0.0317831	0.0758713	0.698766	-1.62312
PA0366	121.882	-0.310659	0.255991	-1.21355	0.224918	0.353938	0.310659	-1.24027
PA0367	103.703	0.125537	0.253985	0.494267	0.621117	0.7369	0.125537	1.09091
PA0368	108.597	0.0290907	0.206262	0.141037	0.88784	0.924064	0.0290907	1.02037
PA0369	32.3985	0.00566743	0.298852	0.018964	0.98487	0.990772	0.00566743	1.00394
PA0370	109.031	-0.198939	0.195959	-1.01521	0.310007	0.450431	0.198939	-1.14785
PA0371	286.664	0.145376	0.187414	0.775698	0.437927	0.57754	0.145376	1.10602
PA0372	371.618	0.259543	0.200253	1.29608	0.194949	0.317134	0.259543	1.1971
PA0373	1035.42	0.367108	0.145476	2.52349	0.0116195	0.0321825	0.367108	1.28977
PA0374	554.988	0.111647	0.134643	0.82921	0.406985	0.549119	0.111647	1.08046
PA0375	626.483	0.181248	0.167332	1.08317	0.278734	0.415905	0.181248	1.13386
PA0376	5381.19	0.240445	0.194562	1.23582	0.216524	0.344137	0.240445	1.18136
PA0377	172.967	-0.135539	0.197024	-0.687932	0.491496	0.627667	0.135539	-1.0985
PA0378	108.172	0.62095	0.226948	2.7361	0.00621728	0.0192917	0.62095	1.53789
PA0379	104.654	-0.399252	0.211361	-1.88896	0.0588977	0.124849	0.399252	-1.31882
PA0380	157.404	0.647907	0.216697	2.98991	0.00279055	0.00991266	0.647907	1.56689
PA0381	852.927	0.796582	0.172105	4.62846	3.68e-06	3.25e-05	0.796582	1.73698
PA0382	499.188	1.03433	0.172382	6.00023	1.97e-09	3.66e-08	1.03433	2.04817
PA0383	157.247	1.75622	0.228456	7.68733	1.5e-14	6.63e-13	1.75622	3.37811
PA0384	45.9344	0.0132207	0.285015	0.046386	0.963003	0.974046	0.0132207	1.00921
PA0385	58.2967	1.26428	0.308248	4.10149	4.11e-05	0.000264714	1.26428	2.40207
PA0386	203.716	1.0369	0.22841	4.53966	5.63e-06	4.67e-05	1.0369	2.05182
PA0387	551.081	0.221937	0.182928	1.21325	0.225035	0.354016	0.221937	1.1663
PA0388	495.787	0.231547	0.207529	1.11573	0.264536	0.400304	0.231547	1.17409
PA0389	268.266	0.32816	0.172077	1.90705	0.0565137	0.120978	0.32816	1.25541
PA0390	506.423	0.474375	0.162319	2.92248	0.00347253	0.0118344	0.474375	1.38932
PA0391	353.92	-0.208293	0.151287	-1.37681	0.16857	0.283224	0.208293	-1.15532
PA0392	356.074	0.261845	0.193964	1.34996	0.177027	0.294264	0.261845	1.19901
PA0393	517.616	0.32528	0.258702	1.25735	0.208625	0.333917	0.32528	1.25291
PA0394	437.326	0.629114	0.197195	3.19031	0.00142122	0.0056158	0.629114	1.54662
PA0395	644.494	-0.46737	0.133175	-3.50945	0.000449028	0.00209011	0.46737	-1.38259
PA0396	548.11	0.166638	0.152307	1.09409	0.273914	0.410792	0.166638	1.12244
PA0397	68.7393	-0.91082	0.235158	-3.87323	0.000107404	0.000610183	0.91082	-1.88011
PA0398	135.163	-0.803363	0.26226	-3.06323	0.0021896	0.00807561	0.803363	-1.74516
PA0399	661.074	-0.326163	0.173893	-1.87565	0.0607034	0.127999	0.326163	-1.25367
PA0400	509.084	-0.527463	0.171706	-3.0719	0.00212699	0.00787818	0.527463	-1.44139
PA0401	854.641	0.339841	0.181006	1.87751	0.0604478	0.127563	0.339841	1.26562
PA0402	487.372	0.612941	0.171262	3.57896	0.000344966	0.00165	0.612941	1.52937
PA0403	135.381	0.793224	0.241493	3.28467	0.00102101	0.00426775	0.793224	1.73294
PA0404	121.526	0.483678	0.201224	2.40368	0.0162312	0.0428325	0.483678	1.3983
PA0405	243.766	0.242333	0.204644	1.18417	0.236346	0.366491	0.242333	1.1829
PA0406	101.129	0.433873	0.228702	1.89711	0.0578136	0.123002	0.433873	1.35086
PA0407	315.689	-1.09791	0.175363	-6.26078	3.83e-10	8.04e-09	1.09791	-2.14044
PA0408	1395.12	0.158531	0.281631	0.562902	0.573502	0.698293	0.158531	1.11615
PA0409	726.711	-0.308881	0.158237	-1.95202	0.0509364	0.111282	0.308881	-1.23875
PA0410	425.638	-0.454488	0.1522	-2.98612	0.00282543	0.0100024	0.454488	-1.3703
PA0411	2033.34	-0.759897	0.128361	-5.92	3.22e-09	5.84e-08	0.759897	-1.69337
PA0412	374.182	-0.633454	0.165624	-3.82466	0.000130953	0.00073042	0.633454	-1.55127
PA0413	3357.53	-0.855666	0.164079	-5.21496	1.84e-07	2.24e-06	0.855666	-1.80959
PA0414	276.887	-0.659578	0.19189	-3.43727	0.000587619	0.00265679	0.659578	-1.57962
PA0415	141.385	-0.541635	0.208659	-2.59579	0.00943726	0.0271184	0.541635	-1.45562
PA0416	95.1949	-0.139059	0.243461	-0.571176	0.56788	0.693558	0.139059	-1.10119
PA0417	23.6425	-0.255622	0.403206	-0.633974	0.526098	0.656879	0.255622	-1.19385
PA0418	164.831	-0.32938	0.194716	-1.69159	0.090724	0.174705	0.32938	-1.25647
PA0419	170.911	0.192635	0.219863	0.87616	0.380943	0.523898	0.192635	1.14285
PA0420	320.536	-0.408999	0.152266	-2.68607	0.00722978	0.0217353	0.408999	-1.32776
PA0421	929.97	0.447952	0.183251	2.44447	0.0145064	0.0388731	0.447952	1.3641
PA0422	146.978	0.0203845	0.198852	0.102511	0.918351	0.945393	0.0203845	1.01423
PA0423	2319.4	-0.428029	0.224162	-1.90947	0.056202	0.12036	0.428029	-1.34539
PA0424	160.128	0.645274	0.261001	2.4723	0.0134246	0.0365195	0.645274	1.56404
PA0425	1123.1	-0.0645754	0.172007	-0.375423	0.707346	0.803715	0.0645754	-1.04578
PA0426	2493.89	-0.292107	0.146806	-1.98974	0.0466194	0.103325	0.292107	-1.22443
PA0427	1578.95	-0.133005	0.180201	-0.738093	0.460458	0.598975	0.133005	-1.09658
PA0428	3041.1	0.0781739	0.142189	0.549789	0.582464	0.706066	0.0781739	1.05568
PA0429	1006.16	0.215818	0.141969	1.52018	0.128466	0.229187	0.215818	1.16136
PA0430	422.98	0.487057	0.172767	2.81915	0.00481506	0.0156122	0.487057	1.40158
PA0431	431.433	0.365202	0.180232	2.02629	0.0427355	0.096989	0.365202	1.28806
PA0432	2431.37	0.424371	0.132444	3.20416	0.00135459	0.00539761	0.424371	1.34199
PA0433	29.2588	0.0748223	0.342129	0.218696	0.826887	0.886901	0.0748223	1.05323
PA0434	28.2506	0.443862	0.400374	1.10862	0.267595	0.403526	0.443862	1.36024
PA0435	17.0628	0.23318	0.52949	0.440387	0.659657	0.766776	0.23318	1.17542
PA0436	230.597	-0.769797	0.262374	-2.93397	0.00334656	0.0114651	0.769797	-1.70503
PA0437	238.808	1.30245	0.189964	6.85628	7.07e-12	2.07e-10	1.30245	2.46647
PA0438	108.366	1.43711	0.223506	6.42986	1.28e-10	2.98e-09	1.43711	2.70778
PA0439	8.20169	-0.162147	0.634858	-0.255407	0.798409	NA	0.162147	-1.11895
PA0440	13.7298	0.395075	0.696872	0.566926	0.570764	0.695936	0.395075	1.31501
PA0441	10.216	0.220636	0.62237	0.35451	0.722957	NA	0.220636	1.16525
PA0443	7.05336	0.451305	0.77391	0.583149	0.559793	NA	0.451305	1.36728
PA0444	25.98	0.0065174	0.371718	0.0175332	0.986011	0.991537	0.0065174	1.00453
PA0446	88.1438	-1.32379	0.242095	-5.46806	4.55e-08	6.43e-07	1.32379	-2.50323
PA0447	116.62	-0.878459	0.35544	-2.47147	0.013456	0.0365667	0.878459	-1.83841
PA0448	119.507	-0.152461	0.196428	-0.776171	0.437648	0.577426	0.152461	-1.11146
PA0449	404.03	0.0651908	0.211857	0.307711	0.758302	0.838904	0.0651908	1.04622
PA0450	28.8422	0.48921	0.389471	1.25609	0.209084	0.33438	0.48921	1.40368
PA0451	216.765	0.299875	0.316204	0.948358	0.342947	0.483483	0.299875	1.23104
PA0452	37.6773	-0.40388	0.365455	-1.10514	0.269098	0.405124	0.40388	-1.32306
PA0453	26.6169	0.211177	0.38285	0.551592	0.581228	0.705225	0.211177	1.15763
PA0454	150.06	0.282358	0.207924	1.35798	0.174469	0.291099	0.282358	1.21618
PA0455	408.717	0.0322639	0.162304	0.198787	0.842429	0.89506	0.0322639	1.02262
PA0456	9522.94	-0.107575	0.19028	-0.565348	0.571837	0.696751	0.107575	-1.07742
PA0457	80.1326	-0.0830418	0.240825	-0.344822	0.730228	0.82058	0.0830418	-1.05925
PA0457.1	26.8764	-0.822715	0.406996	-2.02143	0.0432349	0.0976808	0.822715	-1.76873
PA0458	91.6006	-0.832937	0.221317	-3.76354	0.000167522	0.0008972	0.832937	-1.78131
PA0459	697.686	-1.50524	0.263543	-5.71155	1.12e-08	1.78e-07	1.50524	-2.83872
PA0460	357.845	0.276387	0.247319	1.11753	0.263766	0.399255	0.276387	1.21116
PA0461	330.138	-0.427234	0.182506	-2.34093	0.0192358	0.049507	0.427234	-1.34465
PA0462	207.593	-0.288015	0.280999	-1.02497	0.305379	0.445652	0.288015	-1.22096
PA0463	115.134	-0.356694	0.26404	-1.35091	0.176725	0.293921	0.356694	-1.28049
PA0464	134.633	-0.76901	0.18794	-4.09178	4.28e-05	0.000272667	0.76901	-1.7041
PA0465	29.0633	-0.300591	0.380919	-0.789121	0.430041	0.570437	0.300591	-1.23165
PA0467	83.8477	-0.512751	0.261106	-1.96377	0.0495569	0.108908	0.512751	-1.42677
PA0468	154.955	-0.563142	0.216782	-2.59773	0.00938425	0.0270258	0.563142	-1.47748
PA0469	274.105	-0.704022	0.183004	-3.84703	0.000119559	0.000671876	0.704022	-1.62904
PA0470	238.426	0.901512	0.191737	4.70182	2.58e-06	2.38e-05	0.901512	1.86802
PA0471	504.19	0.311539	0.27268	1.14251	0.253242	0.387154	0.311539	1.24103
PA0472	470.708	0.574839	0.33702	1.70566	0.0880723	0.171082	0.574839	1.48951
PA0473	186.072	-1.12501	0.175606	-6.40646	1.49e-10	3.43e-09	1.12501	-2.18103
PA0475	46.79	-1.12112	0.289703	-3.86991	0.000108876	0.000617873	1.12112	-2.17516
PA0476	37.6156	0.512823	0.336787	1.52269	0.127835	0.228521	0.512823	1.42684
PA0477	40.8049	-0.221334	0.290309	-0.762409	0.445816	0.584916	0.221334	-1.16581
PA0478	22.3468	0.0174846	0.410851	0.0425571	0.966055	0.976753	0.0174846	1.01219
PA0479	57.9368	-1.01173	0.282157	-3.5857	0.000336169	0.00161386	1.01173	-2.01633
PA0480	11.8072	0.224618	0.641814	0.349973	0.726359	NA	0.224618	1.16847
PA0481	35.7198	-0.670596	0.368873	-1.81796	0.0690705	0.141402	0.670596	-1.59173
PA0482	2382.69	-0.407875	0.184409	-2.21179	0.0269809	0.0661992	0.407875	-1.32673
PA0483	47.2427	-1.02916	0.322975	-3.18652	0.00143997	0.00568128	1.02916	-2.04084
PA0484	149.084	-0.849709	0.207432	-4.09633	4.2e-05	0.000268682	0.849709	-1.80214
PA0485	188.091	0.837737	0.181789	4.60829	4.06e-06	3.52e-05	0.837737	1.78724
PA0486	155.246	-0.433348	0.172847	-2.50713	0.0121717	0.0334406	0.433348	-1.35036
PA0487	96.9095	-0.737698	0.218032	-3.38344	0.000715838	0.00312781	0.737698	-1.66751
PA0488	19.1939	0.394761	0.396474	0.995679	0.319406	0.459422	0.394761	1.31473
PA0489	36.1811	0.939875	0.40991	2.29288	0.0218549	0.0552101	0.939875	1.91836
PA0490	59.4984	0.174887	0.397703	0.439742	0.660124	0.766976	0.174887	1.12888
PA0491	97.2297	-0.331318	0.264075	-1.25464	0.209611	0.33512	0.331318	-1.25816
PA0492	17.1761	0.0589946	0.505244	0.116764	0.907047	0.937492	0.0589946	1.04174
PA0494	36.3515	-0.561999	0.347289	-1.61825	0.105609	0.196422	0.561999	-1.47631
PA0495	68.1171	-0.9748	0.478164	-2.03863	0.041487	0.0946923	0.9748	-1.96537
PA0496	40.5077	-0.500834	0.326976	-1.53172	0.125592	0.225762	0.500834	-1.41503
PA0497	28.35	-0.628756	0.51418	-1.22283	0.221393	0.349766	0.628756	-1.54623
PA0498	16.3814	-0.60799	0.564787	-1.07649	0.281706	0.418618	0.60799	-1.52413
PA0499	11.1774	-0.176312	0.621245	-0.283804	0.77656	NA	0.176312	-1.12999
PA0500	1838.93	-0.330643	0.165744	-1.99491	0.0460529	0.102471	0.330643	-1.25757
PA0501	693.519	0.239916	0.240618	0.997086	0.318723	0.459201	0.239916	1.18092
PA0502	296.339	-0.0419152	0.276624	-0.151524	0.879562	0.918019	0.0419152	-1.02948
PA0503	236.578	0.0668647	0.331118	0.201937	0.839966	0.894269	0.0668647	1.04744
PA0504	171.095	0.0736549	0.303393	0.242771	0.808183	0.874029	0.0736549	1.05238
PA0505	239.611	0.135096	0.223069	0.605623	0.544765	0.672748	0.135096	1.09817
PA0506	2140.15	1.21117	0.331845	3.64982	0.000262426	0.00131062	1.21117	2.31526
PA0507	135.006	-0.846449	0.290086	-2.91792	0.00352373	0.011954	0.846449	-1.79807
PA0508	589.219	-0.306621	0.177255	-1.72983	0.0836604	0.164725	0.306621	-1.23681
PA0509	220.628	-0.120832	0.364633	-0.331378	0.740359	0.82661	0.120832	-1.08736
PA0510	99.3163	-1.20129	0.434916	-2.76213	0.00574258	0.0181994	1.20129	-2.29946
PA0511	172.229	-1.07118	0.391158	-2.73849	0.00617213	0.019176	1.07118	-2.10116
PA0512	59.6065	-0.206176	0.42836	-0.481315	0.630293	0.743774	0.206176	-1.15363
PA0513	45.6305	-0.70172	0.598677	-1.17212	0.24115	0.373051	0.70172	-1.62644
PA0514	72.4109	-0.982572	0.552546	-1.77826	0.075361	0.151889	0.982572	-1.97598
PA0515	68.4051	-0.563894	0.509297	-1.1072	0.268207	0.404214	0.563894	-1.47825
PA0516	242.151	-0.903844	0.313508	-2.883	0.00393908	0.0131741	0.903844	-1.87104
PA0517	47.7445	-0.473624	0.58566	-0.808701	0.418687	0.560115	0.473624	-1.38859
PA0518	138.073	-1.16866	0.360656	-3.24036	0.00119378	0.00484588	1.16866	-2.24802
PA0519	1795.96	0.271034	0.649551	0.417263	0.676486	0.779788	0.271034	1.20667
PA0520	190.035	-0.895229	0.2095	-4.27316	1.93e-05	0.000136081	0.895229	-1.85991
PA0521	37.858	-0.363957	0.446184	-0.815712	0.414665	0.556164	0.363957	-1.28695
PA0522	11.8757	-0.590267	0.758575	-0.778127	0.436494	NA	0.590267	-1.50553
PA0523	360.725	1.40905	0.467334	3.01508	0.0025691	0.00926514	1.40905	2.65562
PA0524	690.306	0.307423	0.328862	0.934807	0.349888	0.490389	0.307423	1.23749
PA0525	451.742	-0.37785	0.380597	-0.992783	0.320816	0.461067	0.37785	-1.2994
PA0526	152.95	0.275997	0.443737	0.621982	0.533954	0.662699	0.275997	1.21083
PA0527	338.962	-0.142914	0.375233	-0.380868	0.703301	0.800594	0.142914	-1.10413
PA0528	31.0269	0.947754	0.44603	2.12486	0.0335979	0.0794743	0.947754	1.92887
PA0529	79.9663	0.909425	0.257215	3.53567	0.000406749	0.00191906	0.909425	1.8783
PA0530	94.476	-0.0295642	0.217322	-0.136038	0.891791	0.926508	0.0295642	-1.0207
PA0531	41.6713	0.221455	0.361408	0.612757	0.540037	0.668117	0.221455	1.16591
PA0532	18.4641	-0.264293	0.495094	-0.533824	0.593463	0.715069	0.264293	-1.20105
PA0533	210.565	-0.872295	0.215993	-4.03854	5.38e-05	0.000331829	0.872295	-1.83057
PA0534	485.525	0.230448	0.356054	0.647227	0.517485	0.649721	0.230448	1.1732
PA0535	124.373	-0.239876	0.306591	-0.782397	0.433981	0.573936	0.239876	-1.18089
PA0536	556.391	-0.0363541	0.160279	-0.226817	0.820566	0.882804	0.0363541	-1.02552
PA0537	430.253	-0.0864552	0.216027	-0.400206	0.689005	0.78856	0.0864552	-1.06176
PA0538	87.9808	-0.476058	0.268448	-1.77337	0.0761675	0.152923	0.476058	-1.39094
PA0539	22.4744	0.410285	0.398752	1.02892	0.303516	0.443928	0.410285	1.32895
PA0540	26.2944	-0.878871	0.386474	-2.27408	0.0229614	0.0576973	0.878871	-1.83894
PA0541	286.317	0.896979	0.251946	3.5602	0.000370566	0.00176273	0.896979	1.86216
PA0542	298.67	0.257081	0.153766	1.6719	0.0945446	0.180289	0.257081	1.19506
PA0543	90.0816	0.3172	0.25482	1.2448	0.213205	0.339926	0.3172	1.24591
PA0544	88.5533	-0.665627	0.24374	-2.73089	0.00631641	0.019531	0.665627	-1.58626
PA0545	300.131	0.00314764	0.304735	0.0103291	0.991759	0.995777	0.00314764	1.00218
PA0546	3583.09	-0.177009	0.200737	-0.881797	0.377887	0.520657	0.177009	-1.13054
PA0547	1177.79	0.266607	0.20621	1.29289	0.196048	0.318271	0.266607	1.20298
PA0548	2636.56	0.355442	0.116943	3.03945	0.00237011	0.00863949	0.355442	1.27938
PA0549	416.207	0.579548	0.25906	2.23712	0.0252784	0.0626924	0.579548	1.49438
PA0550	51.9092	-0.561037	0.323789	-1.73273	0.0831446	0.163826	0.561037	-1.47533
PA0551	453.737	0.433097	0.174722	2.47878	0.0131832	0.0359567	0.433097	1.35013
PA0552	1601.41	0.37851	0.224785	1.68388	0.092205	0.176996	0.37851	1.3
PA0553	300.991	0.414429	0.18005	2.30174	0.0213497	0.054197	0.414429	1.33277
PA0554	445.409	0.889795	0.210189	4.23332	2.3e-05	0.000158717	0.889795	1.85291
PA0555	2595.86	0.295404	0.152072	1.94253	0.0520727	0.113289	0.295404	1.22723
PA0556	143.857	0.758703	0.276551	2.74344	0.00607982	0.0189685	0.758703	1.69197
PA0557	64.3629	-0.737461	1.00065	-0.736983	0.461133	0.599634	0.737461	-1.66724
PA0558	152.12	-0.916684	0.243273	-3.76813	0.000164475	0.000885138	0.916684	-1.88777
PA0559	218.577	1.32802	0.209959	6.32513	2.53e-10	5.6e-09	1.32802	2.51057
PA0560	55.6855	0.717758	0.334734	2.14427	0.0320116	0.0762766	0.717758	1.64462
PA0561	85.5341	0.559553	0.338318	1.65393	0.0981424	0.185992	0.559553	1.47381
PA0562	148.33	0.539871	0.228784	2.35974	0.0182879	0.0473482	0.539871	1.45384
PA0563	1012.64	1.38178	0.212862	6.4914	8.5e-11	2.05e-09	1.38178	2.60589
PA0564	67.9999	-0.461308	0.229208	-2.01261	0.0441552	0.0990799	0.461308	-1.37679
PA0565	54.8478	-0.39564	0.37011	-1.06898	0.28508	0.422184	0.39564	-1.31553
PA0566	94.9881	-0.164049	0.229413	-0.715081	0.474559	0.611591	0.164049	-1.12043
PA0567	37.0117	-0.604907	0.428471	-1.41178	0.158014	0.269298	0.604907	-1.52088
PA0568	86.1412	-0.219208	0.253419	-0.865003	0.387037	0.530038	0.219208	-1.16409
PA0569	64.6658	0.133896	0.23829	0.561906	0.57418	0.698955	0.133896	1.09725
PA0570	33.9557	0.267253	0.358368	0.74575	0.455819	0.595103	0.267253	1.20351
PA0571	72.3305	-0.0496931	0.233092	-0.213191	0.831178	0.889278	0.0496931	-1.03504
PA0572	367.102	-3.19063	0.26256	-12.152	5.6e-34	1.32e-31	3.19063	-9.13009
PA0573	11.571	0.180985	0.591158	0.306153	0.759488	NA	0.180985	1.13366
PA0574	113.03	-0.124475	0.237126	-0.524932	0.59963	0.720165	0.124475	-1.09011
PA0575	310.647	-0.745678	0.92299	-0.807893	0.419152	0.560593	0.745678	-1.67676
PA0576	10305	0.574244	0.145064	3.95857	7.54e-05	0.000448443	0.574244	1.4889
PA0577	1360.11	1.07357	0.260229	4.12547	3.7e-05	0.000240969	1.07357	2.10463
PA0578	1110.14	1.26828	0.125376	10.1158	4.7e-24	4.22e-22	1.26828	2.40874
PA0579	2799.26	1.27508	0.314032	4.06033	4.9e-05	0.000306509	1.27508	2.42011
PA0580	644.122	1.19778	0.167196	7.16389	7.84e-13	2.72e-11	1.19778	2.29386
PA0581	112.509	0.151043	0.206487	0.731493	0.464478	0.602179	0.151043	1.11037
PA0582	148.634	1.02506	0.196341	5.22083	1.78e-07	2.19e-06	1.02506	2.03504
PA0583	171.644	0.886857	0.232893	3.808	0.000140097	0.000769053	0.886857	1.84914
PA0584	209.712	-0.292702	0.234573	-1.24781	0.212102	0.338374	0.292702	-1.22493
PA0585	32.8861	-0.39224	0.406653	-0.964557	0.334767	0.475471	0.39224	-1.31243
PA0586	499.2	-1.24807	0.300868	-4.14821	3.35e-05	0.000220174	1.24807	-2.37523
PA0587	754.555	-1.19894	0.269494	-4.44887	8.63e-06	6.7e-05	1.19894	-2.29571
PA0588	3318.57	-1.2221	0.276912	-4.41332	1.02e-05	7.73e-05	1.2221	-2.33286
PA0589	100.868	0.155325	0.263604	0.589235	0.555704	0.681726	0.155325	1.11367
PA0590	240.305	0.112688	0.242346	0.464987	0.641941	0.753249	0.112688	1.08124
PA0591	179.425	0.593369	0.271602	2.1847	0.0289107	0.0702387	0.593369	1.50877
PA0592	336.285	0.853162	0.147508	5.78384	7.3e-09	1.23e-07	0.853162	1.80646
PA0593	346.619	0.320128	0.157566	2.03171	0.0421833	0.095903	0.320128	1.24844
PA0594	1464.9	0.506316	0.185475	2.72983	0.00633664	0.0195702	0.506316	1.42042
PA0595	5131.72	0.17328	0.256624	0.67523	0.49953	0.634347	0.17328	1.12762
PA0596	494.139	0.579334	0.186418	3.10771	0.0018854	0.00712536	0.579334	1.49416
PA0597	198.536	0.18127	0.213359	0.849599	0.395548	0.538293	0.18127	1.13388
PA0598	194.933	0.224622	0.170508	1.31737	0.187715	0.308258	0.224622	1.16847
PA0599	125.409	-0.296493	0.206612	-1.43502	0.151281	0.260253	0.296493	-1.22816
PA0600	243.196	0.114213	0.173539	0.658143	0.510446	0.644123	0.114213	1.08238
PA0601	152.791	0.574477	0.285201	2.01429	0.0439792	0.0989056	0.574477	1.48914
PA0602	213.926	0.0845241	0.171792	0.492014	0.622709	0.73805	0.0845241	1.06034
PA0603	172.649	0.445553	0.168697	2.64115	0.00826249	0.0242516	0.445553	1.36184
PA0604	202.292	0.183232	0.186202	0.98405	0.325091	0.465412	0.183232	1.13542
PA0605	92.982	0.285563	0.223454	1.27795	0.201268	0.324775	0.285563	1.21889
PA0606	55.9745	0.396472	0.269589	1.47065	0.141385	0.246571	0.396472	1.31629
PA0607	316.622	1.54844	0.315827	4.90281	9.45e-07	9.79e-06	1.54844	2.925
PA0608	290.984	1.20651	0.179551	6.71958	1.82e-11	5.1e-10	1.20651	2.30778
PA0609	929.567	-0.506568	0.139594	-3.62887	0.00028467	0.00139493	0.506568	-1.42067
PA0610	233.049	0.846098	0.292241	2.89521	0.00378907	0.0127544	0.846098	1.79763
PA0611	257.035	-0.186458	0.19841	-0.93976	0.347341	0.487739	0.186458	-1.13797
PA0612	107.963	3.01672	0.408442	7.38592	1.51e-13	5.75e-12	3.01672	8.09323
PA0613	175.986	3.15234	0.285441	11.0437	2.35e-28	2.98e-26	3.15234	8.89094
PA0614	122.954	3.16428	0.280483	11.2815	1.62e-29	2.22e-27	3.16428	8.96484
PA0615	270.321	2.12857	0.246786	8.62514	6.4e-18	3.54e-16	2.12857	4.37282
PA0616	275.019	2.84091	0.273658	10.3813	3.02e-25	3.08e-23	2.84091	7.16472
PA0617	174.77	3.77053	0.310109	12.1587	5.16e-34	1.28e-31	3.77053	13.6472
PA0618	364.162	3.33832	0.280435	11.9041	1.13e-32	2.17e-30	3.33832	10.1143
PA0619	269.869	3.03407	0.259279	11.7019	1.25e-31	2.03e-29	3.03407	8.1912
PA0620	1006.11	2.85681	0.272787	10.4727	1.15e-25	1.2e-23	2.85681	7.24413
PA0621	169.043	3.26348	0.474009	6.88486	5.78e-12	1.73e-10	3.26348	9.603
PA0622	1211.72	3.24277	0.262624	12.3475	5.02e-35	1.31e-32	3.24277	9.46607
PA0623	482.438	2.87405	0.284095	10.1165	4.67e-24	4.22e-22	2.87405	7.33118
PA0624	391.848	2.93434	0.284578	10.3112	6.27e-25	6.28e-23	2.93434	7.64408
PA0625	1377.06	2.76251	0.251423	10.9875	4.39e-28	5.19e-26	2.76251	6.78574
PA0626	420.58	2.48112	0.257591	9.63201	5.86e-22	4.42e-20	2.48112	5.58331
PA0627	59.352	2.50124	0.376206	6.64859	2.96e-11	7.86e-10	2.50124	5.66172
PA0628	309.979	3.18992	0.325188	9.80944	1.03e-22	8.21e-21	3.18992	9.12558
PA0629	205.563	2.75332	0.258058	10.6694	1.42e-26	1.54e-24	2.75332	6.74266
PA0630	119.064	2.99148	0.326851	9.15243	5.57e-20	3.58e-18	2.99148	7.95289
PA0631	48.2992	3.09269	0.37364	8.27718	1.26e-16	6.37e-15	3.09269	8.53082
PA0632	44.4437	2.87688	0.408075	7.04989	1.79e-12	5.82e-11	2.87688	7.34562
PA0633	614.565	3.02559	0.278685	10.8566	1.85e-27	2.05e-25	3.02559	8.14316
PA0634	303.587	2.6893	0.288761	9.31324	1.24e-20	8.6e-19	2.6893	6.44998
PA0635	232.866	3.00534	0.272866	11.014	3.27e-28	4.06e-26	3.00534	8.02965
PA0636	924.808	3.23576	0.256101	12.6347	1.36e-36	4.16e-34	3.23576	9.42025
PA0637	112.265	3.00628	0.346597	8.67371	4.18e-18	2.45e-16	3.00628	8.03493
PA0638	241.386	3.12327	0.266256	11.7303	8.91e-32	1.5e-29	3.12327	8.71363
PA0639	236.021	3.07784	0.256728	11.9887	4.07e-33	8.15e-31	3.07784	8.4435
PA0640	264.071	3.36058	0.30327	11.0811	1.55e-28	2.07e-26	3.36058	10.2715
PA0641	1420.52	3.2198	0.249254	12.9177	3.58e-38	1.24e-35	3.2198	9.31655
PA0642	148.246	3.81755	0.53627	7.11871	1.09e-12	3.68e-11	3.81755	14.0993
PA0643	302.291	2.51017	0.340957	7.36213	1.81e-13	6.73e-12	2.51017	5.69686
PA0644	92.2482	2.07763	0.340268	6.10587	1.02e-09	1.97e-08	2.07763	4.22114
PA0645	102.568	2.60398	0.305397	8.52654	1.51e-17	8.17e-16	2.60398	6.0796
PA0646	337.628	3.29058	0.323526	10.171	2.67e-24	2.53e-22	3.29058	9.78505
PA0647	85.6542	1.7377	0.363182	4.78465	1.71e-06	1.64e-05	1.7377	3.33503
PA0648	103.47	1.62237	0.432322	3.75268	0.000174956	0.000932857	1.62237	3.0788
PA0649	382.169	0.0963484	0.180606	0.533472	0.593707	0.715197	0.0963484	1.06906
PA0650	698.131	-0.440157	0.142373	-3.09157	0.00199104	0.00745421	0.440157	-1.35675
PA0651	537.81	-0.498145	0.195315	-2.55046	0.010758	0.0302293	0.498145	-1.4124
PA0652	1230.78	-0.725688	0.199308	-3.64104	0.000271539	0.0013458	0.725688	-1.65369
PA0653	215.433	-0.171961	0.16636	-1.03367	0.301292	0.441296	0.171961	-1.12659
PA0654	1232.93	1.15213	0.230765	4.99264	5.96e-07	6.54e-06	1.15213	2.22241
PA0655	633.856	0.126142	0.149739	0.842409	0.399559	0.542475	0.126142	1.09137
PA0656	57.0784	-1.65923	0.328663	-5.04842	4.45e-07	5e-06	1.65923	-3.15847
PA0657	284.688	-0.337957	0.167661	-2.01571	0.0438302	0.0986559	0.337957	-1.26397
PA0658	285.707	-0.364379	0.255406	-1.42667	0.153676	0.263589	0.364379	-1.28733
PA0659	807.878	-0.425679	0.17264	-2.4657	0.0136744	0.0370634	0.425679	-1.3432
PA0660	609.932	-0.661828	0.249089	-2.657	0.00788404	0.0233648	0.661828	-1.58209
PA0661	81.335	-0.774806	0.226046	-3.42765	0.000608833	0.002729	0.774806	-1.71096
PA0662	632.266	0.098553	0.140914	0.699386	0.484311	0.620776	0.098553	1.0707
PA0663	319.423	0.323916	0.171145	1.89264	0.0584053	0.124058	0.323916	1.25172
PA0664	243.829	0.244642	0.153601	1.59271	0.111225	0.20489	0.244642	1.1848
PA0665	581.177	0.582821	0.245088	2.37801	0.0174064	0.0452689	0.582821	1.49777
PA0666	544.245	0.272953	0.131832	2.07046	0.0384093	0.0889947	0.272953	1.20828
PA0667	1695.18	0.312947	0.195057	1.60439	0.108629	0.2007	0.312947	1.24224
PA0668	1477.73	-0.0575876	0.209384	-0.275033	0.783291	0.858157	0.0575876	-1.04072
PA0669	77.3625	0.258632	0.264122	0.979216	0.327473	0.467511	0.258632	1.19634
PA0670	41.5326	0.816532	0.359115	2.27373	0.022982	0.0577211	0.816532	1.76117
PA0671	20.2076	0.226095	0.470101	0.480949	0.630553	0.743912	0.226095	1.16966
PA0672	1760.12	0.323019	0.365957	0.88267	0.377414	0.520366	0.323019	1.25095
PA0673	11.2207	-0.706951	0.569217	-1.24197	0.214247	NA	0.706951	-1.63235
PA0674	114.95	1.37337	0.196419	6.99205	2.71e-12	8.6e-11	1.37337	2.59075
PA0675	28.9634	1.56053	0.357459	4.3656	1.27e-05	9.4e-05	1.56053	2.94961
PA0676	83.0545	0.968185	0.286834	3.37542	0.000737043	0.00320968	0.968185	1.95638
PA0677	6.55374	0.135588	0.861147	0.15745	0.87489	NA	0.135588	1.09854
PA0679	11.9896	0.383864	0.508366	0.755095	0.450192	NA	0.383864	1.30483
PA0681	21.0916	0.42231	0.715775	0.590004	0.555188	0.681415	0.42231	1.34007
PA0683	15.2029	0.740102	0.533339	1.38767	0.165236	0.278552	0.740102	1.67029
PA0685	19.4455	0.651508	0.564577	1.15398	0.24851	0.382392	0.651508	1.57081
PA0686	13.013	0.669736	0.692004	0.967821	0.333134	NA	0.669736	1.59078
PA0687	12.127	1.74527	0.652895	2.67313	0.00751475	NA	1.74527	3.35258
PA0688	12.4573	-0.839235	0.580604	-1.44545	0.148331	NA	0.839235	-1.7891
PA0689	38.7457	0.253093	0.357582	0.707791	0.479075	0.615582	0.253093	1.19176
PA0690	392.278	-0.0372399	0.197894	-0.188181	0.850735	0.898564	0.0372399	-1.02615
PA0692	10.7564	0.357103	0.533785	0.669001	0.503495	NA	0.357103	1.28085
PA0693	19.0907	-0.141863	0.478922	-0.296213	0.767067	0.846441	0.141863	-1.10333
PA0696	13.4724	0.032867	0.474112	0.0693232	0.944732	0.962299	0.032867	1.02304
PA0697	6.27063	-0.0323816	0.71583	-0.0452365	0.963919	NA	0.0323816	-1.0227
PA0698	5.71164	-0.396784	0.676806	-0.586259	0.557701	NA	0.396784	-1.31657
PA0699	16.7801	-0.422312	0.477149	-0.885072	0.376118	0.519182	0.422312	-1.34007
PA0700	6.14533	-0.778318	0.745435	-1.04411	0.296434	NA	0.778318	-1.71513
PA0701	25.5479	-0.69905	0.346203	-2.01919	0.0434675	0.0981366	0.69905	-1.62344
PA0702	12.1689	0.0354391	0.497493	0.0712354	0.94321	NA	0.0354391	1.02487
PA0703	56.4762	0.563589	0.348322	1.61801	0.105661	0.196448	0.563589	1.47794
PA0704	158.361	0.0158903	0.20091	0.0790915	0.93696	0.957005	0.0158903	1.01108
PA0705	508.122	0.509051	0.241591	2.10708	0.0351106	0.0823785	0.509051	1.42311
PA0706	237.474	0.0755328	0.2352	0.321143	0.748102	0.831686	0.0755328	1.05375
PA0707	74.5196	0.086778	0.400699	0.216567	0.828546	0.88774	0.086778	1.062
PA0708	100.567	-0.0879965	0.217238	-0.40507	0.685426	0.786394	0.0879965	-1.06289
PA0709	13.3799	-0.116155	0.607612	-0.191167	0.848395	0.897003	0.116155	-1.08384
PA0710	14.5963	-0.204053	0.48943	-0.41692	0.676737	0.779788	0.204053	-1.15193
PA0711	21.2224	0.533613	0.402347	1.32625	0.184756	0.304263	0.533613	1.44755
PA0712	51.0586	0.0162827	0.277218	0.0587361	0.953162	0.968044	0.0162827	1.01135
PA0713	61.3244	2.55543	0.881216	2.89989	0.00373296	0.0125892	2.55543	5.87842
PA0714	48.0769	1.54606	0.486306	3.17918	0.00147692	0.00580067	1.54606	2.92018
PA0715	928.451	-0.632041	0.791645	-0.79839	0.424644	0.565034	0.632041	-1.54976
PA0716	532.878	-0.511527	0.454943	-1.12438	0.260854	0.395768	0.511527	-1.42556
PA0717	18706.8	-0.393096	1.03651	-0.379249	0.704503	0.801661	0.393096	-1.31321
PA0718	16649.5	0.131825	1.01105	0.130384	0.896262	0.929298	0.131825	1.09568
PA0719	21326.5	-0.275273	0.908428	-0.303021	0.761874	0.842139	0.275273	-1.21022
PA0720	39315.8	-0.266717	0.806757	-0.330604	0.740944	0.826855	0.266717	-1.20307
PA0721	1459.54	-0.18546	1.0198	-0.18186	0.855693	0.902289	0.18546	-1.13718
PA0722	22734.9	-0.377561	0.931734	-0.405224	0.685313	0.786394	0.377561	-1.29914
PA0723	79057.5	-0.508132	0.776492	-0.654394	0.512858	0.64607	0.508132	-1.42221
PA0724	7026.79	0.552693	0.907796	0.60883	0.542637	0.670597	0.552693	1.46682
PA0725	545.954	-3.07512	1.93439	-1.58971	0.1119	0.205697	3.07512	-8.42758
PA0726	2839.92	-0.646179	1.03528	-0.62416	0.532522	0.661553	0.646179	-1.56502
PA0727	2991.68	0.0254622	0.905478	0.0281201	0.977566	0.98565	0.0254622	1.01781
PA0728	1930.13	0.192565	0.912286	0.211079	0.832825	0.890428	0.192565	1.14279
PA0729	979.006	-0.291171	0.697063	-0.417711	0.676159	0.779788	0.291171	-1.22363
PA0730	349.465	0.383078	0.192283	1.99226	0.0463423	0.102974	0.383078	1.30412
PA0731	120.844	-1.23108	0.316779	-3.88624	0.000101808	0.000582644	1.23108	-2.34742
PA0732	156.039	-0.617509	0.218495	-2.8262	0.00471044	0.0153303	0.617509	-1.53422
PA0733	120.271	-0.715274	0.986748	-0.72488	0.468525	0.606067	0.715274	-1.6418
PA0734	32.8237	-0.289287	0.46508	-0.622016	0.533931	0.662699	0.289287	-1.22204
PA0735	88.527	-0.334755	0.245441	-1.36389	0.172602	0.288816	0.334755	-1.26116
PA0736	90.8089	-0.19324	0.219986	-0.878421	0.379715	0.522623	0.19324	-1.14333
PA0737	135.626	2.10926	0.438139	4.81412	1.48e-06	1.44e-05	2.10926	4.31469
PA0738	28.7111	0.401322	0.512829	0.782564	0.433883	0.573936	0.401322	1.32072
PA0739	57.4195	-0.428512	0.260604	-1.6443	0.100114	0.188629	0.428512	-1.34584
PA0740	31.8027	0.627618	0.354574	1.77006	0.0767169	0.153788	0.627618	1.54501
PA0741	44.2038	-0.340356	0.301865	-1.12751	0.259527	0.394329	0.340356	-1.26607
PA0742	12.0682	-0.203399	0.572675	-0.355173	0.72246	NA	0.203399	-1.15141
PA0743	140.49	-1.02298	0.250852	-4.078	4.54e-05	0.000287233	1.02298	-2.03211
PA0744	119.215	-0.958039	0.259589	-3.6906	0.000223722	0.00114704	0.958039	-1.94267
PA0745	114.768	-0.861893	0.288463	-2.98788	0.00280918	0.00995843	0.861893	-1.81742
PA0746	57.1768	-0.327428	0.253298	-1.29266	0.19613	0.318271	0.327428	-1.25477
PA0747	142.554	0.179297	0.199999	0.896491	0.369991	0.512901	0.179297	1.13233
PA0749	81.653	0.317026	0.227631	1.39272	0.163704	0.27692	0.317026	1.24576
PA0750	369.465	0.322804	0.211952	1.52301	0.127757	0.228521	0.322804	1.25076
PA0751	40.0894	-0.492093	0.333671	-1.47478	0.140271	0.245285	0.492093	-1.40648
PA0752	20.4013	-0.280998	0.469979	-0.597895	0.54991	0.677333	0.280998	-1.21504
PA0753	7.02363	0.579285	0.77944	0.743206	0.457357	NA	0.579285	1.49411
PA0754	143.924	-0.926575	1.35492	-0.683859	NA	NA	0.926575	-1.90076
PA0755	11.8504	-1.33367	0.689099	-1.93538	0.0529432	NA	1.33367	-2.52043
PA0756	80.0551	0.260731	0.231416	1.12667	0.25988	0.394635	0.260731	1.19809
PA0757	134.1	-0.0497526	0.197165	-0.25234	0.800779	0.870172	0.0497526	-1.03509
PA0758	358.186	0.494975	0.170084	2.91018	0.00361216	0.0122381	0.494975	1.4093
PA0759	271.182	0.093073	0.169205	0.550062	0.582277	0.706004	0.093073	1.06664
PA0760	180.663	0.411679	0.242427	1.69816	0.0894775	0.172972	0.411679	1.33023
PA0761	734.065	0.36982	0.122803	3.0115	0.00259963	0.00933644	0.36982	1.29219
PA0762	2408.93	0.91145	0.265696	3.43042	0.000602641	0.00271058	0.91145	1.88094
PA0763	1685.19	0.667239	0.244934	2.72415	0.00644663	0.0198159	0.667239	1.58803
PA0764	962.883	0.6763	0.195528	3.45883	0.000542525	0.00247008	0.6763	1.59804
PA0765	166.032	0.54885	0.211531	2.59466	0.00946851	0.0271932	0.54885	1.46292
PA0766	2818.94	-0.0469294	0.200917	-0.233576	0.815314	0.879315	0.0469294	-1.03306
PA0767	2075.34	0.570425	0.17017	3.35209	0.000802035	0.00346076	0.570425	1.48496
PA0768	505.567	1.1151	0.311356	3.58144	0.000341706	0.00163742	1.1151	2.1661
PA0769	289.717	0.553322	0.212506	2.6038	0.00921977	0.0266258	0.553322	1.46746
PA0770	391.812	0.388559	0.169925	2.28665	0.0222162	0.0559869	0.388559	1.30909
PA0771	604.545	0.252508	0.174574	1.44643	0.148057	0.256231	0.252508	1.19128
PA0772	118.506	0.710346	0.248478	2.85878	0.00425271	0.0140783	0.710346	1.6362
PA0773	342.325	-0.370492	0.16195	-2.2877	0.022155	0.0558868	0.370492	-1.29279
PA0774	239.393	1.11996	0.200516	5.5854	2.33e-08	3.53e-07	1.11996	2.17341
PA0775	226.755	1.12709	0.249153	4.52368	6.08e-06	4.96e-05	1.12709	2.18418
PA0776	16.5635	-0.257368	0.532638	-0.483196	0.628957	0.743208	0.257368	-1.1953
PA0777	68.0623	-0.0929027	0.287047	-0.32365	0.746203	0.830462	0.0929027	-1.06651
PA0778	160.744	0.105416	0.300094	0.351275	0.725382	0.816545	0.105416	1.0758
PA0779	2889.62	-0.369579	0.326161	-1.13312	0.257164	0.392228	0.369579	-1.29198
PA0780	180.106	-0.514451	0.186555	-2.75763	0.00582217	0.0184074	0.514451	-1.42845
PA0781	124.317	-0.65145	0.396676	-1.64227	0.100533	0.189282	0.65145	-1.57075
PA0782	733.274	0.105012	0.232752	0.451175	0.651864	0.760266	0.105012	1.0755
PA0783	454.531	0.972612	0.175142	5.55327	2.8e-08	4.17e-07	0.972612	1.96239
PA0784	313.622	-0.979617	0.161085	-6.08136	1.19e-09	2.27e-08	0.979617	-1.97194
PA0785	22.8944	-0.298577	0.372492	-0.801566	0.422804	0.563565	0.298577	-1.22993
PA0786	10.7103	-0.629249	0.629956	-0.998877	0.317854	NA	0.629249	-1.54676
PA0787	101.749	0.224204	0.279158	0.803143	0.421892	0.5631	0.224204	1.16813
PA0788	82.7832	-0.229823	0.324898	-0.707371	0.479336	0.615673	0.229823	-1.17269
PA0789	664.402	0.766605	0.13713	5.59035	2.27e-08	3.46e-07	0.766605	1.70126
PA0790	14.1951	0.473592	0.564164	0.839459	0.401212	0.543934	0.473592	1.38856
PA0791	84.7433	-0.632392	0.22557	-2.80353	0.00505466	0.0162674	0.632392	-1.55013
PA0792	168.195	-0.599556	0.293505	-2.04275	0.0410774	0.0940047	0.599556	-1.51525
PA0793	152.729	-0.0650669	0.176428	-0.368802	0.712276	0.80738	0.0650669	-1.04613
PA0794	264.602	-0.302627	0.207053	-1.46159	0.143854	0.250039	0.302627	-1.23339
PA0795	390.896	-0.551108	0.160295	-3.43808	0.00058585	0.00265341	0.551108	-1.46521
PA0796	251.162	-0.314377	0.153491	-2.04818	0.0405427	0.0931087	0.314377	-1.24347
PA0797	85.6707	0.10482	0.26155	0.400764	0.688594	0.788436	0.10482	1.07536
PA0798	52.8922	-0.889187	0.313552	-2.83585	0.00457033	0.0149397	0.889187	-1.85213
PA0799	431.88	0.151254	0.209892	0.720625	0.47114	0.608094	0.151254	1.11053
PA0800	46.2889	0.823458	0.315741	2.60802	0.0091068	0.0263581	0.823458	1.76964
PA0801	278.045	0.19615	0.177828	1.10303	0.270014	0.406113	0.19615	1.14564
PA0802	47.5886	-0.181888	0.256081	-0.710277	0.477532	0.61451	0.181888	-1.13437
PA0803	61.6562	0.0536465	0.248239	0.216108	0.828903	0.887902	0.0536465	1.03788
PA0804	164.387	-0.405405	0.195022	-2.07877	0.0376382	0.0874027	0.405405	-1.32446
PA0805	3024.2	0.138915	0.27479	0.505531	0.613186	0.732053	0.138915	1.10108
PA0806	20.6524	-0.888832	0.544978	-1.63095	0.102901	0.192732	0.888832	-1.85168
PA0807	154.756	0.3576	0.390646	0.915407	0.359978	0.501828	0.3576	1.28129
PA0808	35.4728	-0.132885	0.387102	-0.343283	0.731386	0.821526	0.132885	-1.09648
PA0809	29.4179	0.475999	0.414873	1.14734	0.251242	0.385569	0.475999	1.39088
PA0810	62.0988	-1.23133	0.265908	-4.63067	3.64e-06	3.23e-05	1.23133	-2.34784
PA0811	36.5341	-0.480024	0.353362	-1.35845	0.174321	0.291099	0.480024	-1.39477
PA0812	14.4069	-0.722096	0.53515	-1.34933	0.17723	0.29429	0.722096	-1.64958
PA0813	39.1236	-0.696476	0.325924	-2.13693	0.032604	0.0775109	0.696476	-1.62054
PA0814	17.6558	-0.433913	0.424522	-1.02212	0.306724	0.446862	0.433913	-1.35089
PA0815	193.784	-1.06229	0.171599	-6.19053	6e-10	1.22e-08	1.06229	-2.08824
PA0816	106.693	0.295802	0.199061	1.48599	0.137283	0.241276	0.295802	1.22757
PA0817	25.4423	-0.607447	0.39327	-1.54461	0.122441	0.221091	0.607447	-1.52356
PA0818	10.5183	-1.19886	0.638433	-1.87781	0.0604068	NA	1.19886	-2.29558
PA0819	8.30354	1.1351	0.882011	1.28694	0.198115	NA	1.1351	2.19633
PA0820	234.618	-0.801937	0.250687	-3.19896	0.00137924	0.00547487	0.801937	-1.74344
PA0821	94.855	-1.11427	0.25135	-4.43314	9.29e-06	7.15e-05	1.11427	-2.16485
PA0822	8.4198	-0.115864	0.737774	-0.157045	0.87521	NA	0.115864	-1.08362
PA0825	7.72901	-1.50608	0.764546	-1.9699	0.0488495	NA	1.50608	-2.84038
PA0826	112.966	-1.28593	0.524236	-2.45296	0.0141687	0.0381448	1.28593	-2.43839
PA0826.1	52646.2	0.186573	0.613352	0.304186	0.760986	0.841605	0.186573	1.13806
PA0827	46.2246	-0.966288	0.294785	-3.27794	0.00104569	0.00434992	0.966288	-1.95381
PA0828	19.0116	0.488705	0.489745	0.997877	0.318339	0.459029	0.488705	1.40318
PA0829	25.859	-0.286818	0.423467	-0.677308	0.49821	0.633135	0.286818	-1.21995
PA0830	333.546	0.36551	0.339512	1.07658	0.28167	0.418618	0.36551	1.28834
PA0831	150.891	-0.869244	0.193556	-4.49093	7.09e-06	5.65e-05	0.869244	-1.82671
PA0832	164.375	-0.36368	0.215049	-1.69115	0.090808	0.174765	0.36368	-1.2867
PA0833	1143.24	1.11553	0.24837	4.49142	7.08e-06	5.65e-05	1.11553	2.16675
PA0834	212.588	0.935267	0.197483	4.73594	2.18e-06	2.03e-05	0.935267	1.91224
PA0835	706.817	-1.02343	0.205984	-4.96851	6.75e-07	7.31e-06	1.02343	-2.03275
PA0836	640.328	-0.409612	0.353755	-1.1579	0.246905	0.380484	0.409612	-1.32833
PA0837	1445.83	0.00865055	0.158182	0.0546873	0.956388	0.969695	0.00865055	1.00601
PA0838	507.991	-0.0569921	0.157172	-0.362611	0.716896	0.810322	0.0569921	-1.04029
PA0839	87.8112	1.17034	0.315244	3.7125	0.000205225	0.00106906	1.17034	2.25065
PA0840	317.03	0.485981	0.312695	1.55417	0.120144	0.217785	0.485981	1.40054
PA0841	103.453	-0.79898	0.215108	-3.71433	0.000203747	0.00106242	0.79898	-1.73987
PA0842	10.6312	1.75916	0.78019	2.25478	0.0241473	NA	1.75916	3.385
PA0843	15.4982	0.600478	0.71318	0.841972	0.399804	0.542665	0.600478	1.51622
PA0844	11.1182	-0.617188	0.682668	-0.904083	0.365951	NA	0.617188	-1.53388
PA0845	16.3594	-0.501721	0.62502	-0.802728	0.422132	0.563276	0.501721	-1.4159
PA0846	192.189	-0.878818	0.239957	-3.6624	0.000249863	0.00125753	0.878818	-1.83887
PA0847	82.6674	-1.09759	0.245157	-4.47708	7.57e-06	5.96e-05	1.09759	-2.13997
PA0848	149.445	-0.226043	0.30515	-0.740762	0.458838	0.597396	0.226043	-1.16962
PA0849	317.114	-0.161619	0.223232	-0.723997	0.469068	0.606426	0.161619	-1.11854
PA0850	28.914	-0.0291496	0.412677	-0.0706352	0.943688	0.961612	0.0291496	-1.02041
PA0851	156.665	-1.21073	0.203496	-5.94968	2.69e-09	4.91e-08	1.21073	-2.31455
PA0852	378.907	-1.90407	0.226625	-8.40183	4.4e-17	2.33e-15	1.90407	-3.74267
PA0853	119.507	-0.378573	0.215311	-1.75826	0.0787026	0.156563	0.378573	-1.30006
PA0854	361.743	-0.33572	0.199792	-1.68035	0.0928895	0.177916	0.33572	-1.26201
PA0855	162.279	-0.493292	0.198889	-2.48023	0.0131296	0.0358292	0.493292	-1.40765
PA0856	667.15	0.147546	0.21078	0.700001	0.483927	0.620437	0.147546	1.10768
PA0857	392.028	0.163392	0.173504	0.941718	0.346337	0.486461	0.163392	1.11992
PA0858	727.255	0.66467	0.176662	3.76239	0.000168298	0.000899202	0.66467	1.58521
PA0859	228.86	0.523073	0.289008	1.80989	0.0703123	0.143605	0.523073	1.43701
PA0860	237.941	0.575838	0.185816	3.09897	0.00194193	0.00729134	0.575838	1.49054
PA0861	387.609	-0.858035	0.174825	-4.90796	9.2e-07	9.6e-06	0.858035	-1.81257
PA0862	340.747	-0.940693	0.152426	-6.17147	6.77e-10	1.36e-08	0.940693	-1.91945
PA0863	45.0249	-0.5843	0.283243	-2.06289	0.0391229	0.0903927	0.5843	-1.49931
PA0864	41.6332	-0.768871	0.291003	-2.64214	0.0082383	0.0242072	0.768871	-1.70394
PA0865	102.273	-1.11825	0.39334	-2.84296	0.00446968	0.0146845	1.11825	-2.17083
PA0866	64.4286	0.960806	0.310101	3.09836	0.00194594	0.00730113	0.960806	1.9464
PA0867	487.441	-1.10477	0.186768	-5.91517	3.32e-09	5.98e-08	1.10477	-2.15064
PA0868	71.7577	-0.854403	0.259498	-3.29252	0.000992924	0.00417044	0.854403	-1.80801
PA0869	306.129	0.881773	0.251174	3.5106	0.000447093	0.00208297	0.881773	1.84264
PA0870	247.972	-0.852632	0.183802	-4.63885	3.5e-06	3.12e-05	0.852632	-1.80579
PA0871	71.0657	-0.906448	0.412228	-2.1989	0.0278849	0.0680962	0.906448	-1.87442
PA0872	82.4455	-1.07744	0.336991	-3.19724	0.00138752	0.00550354	1.07744	-2.11029
PA0873	140.125	-0.384856	0.250572	-1.53591	0.124561	0.224218	0.384856	-1.30573
PA0874	24.2734	1.75102	0.4513	3.87994	0.000104483	0.000595211	1.75102	3.36595
PA0875	17.9333	1.0013	0.435251	2.30051	0.0214193	0.0543472	1.0013	2.0018
PA0876	286.684	0.15331	0.22266	0.68854	0.491113	0.62734	0.15331	1.11212
PA0877	62.0631	0.042689	0.273496	0.156087	0.875965	0.91599	0.042689	1.03003
PA0878	20.3953	0.702111	0.487145	1.44128	0.149506	0.258053	0.702111	1.62688
PA0879	20.4948	-0.23916	0.499779	-0.478531	0.632272	0.745486	0.23916	-1.18031
PA0881	14.0844	0.657674	0.635813	1.03438	0.300957	0.441178	0.657674	1.57754
PA0882	17.3013	-0.187448	0.520091	-0.360413	0.718538	0.811651	0.187448	-1.13875
PA0883	15.1667	0.428086	0.479963	0.891914	0.372439	0.515471	0.428086	1.34545
PA0884	17.2825	-0.42048	0.55544	-0.75702	0.449038	0.588316	0.42048	-1.33837
PA0886	15.3464	0.332371	0.504326	0.65904	0.50987	0.643864	0.332371	1.25908
PA0887	1857.88	-0.0501241	0.153076	-0.327446	0.743331	0.828328	0.0501241	-1.03535
PA0888	1712.5	0.414515	0.125363	3.30652	0.000944626	0.00399443	0.414515	1.33285
PA0889	245.705	0.744333	0.182343	4.08205	4.46e-05	0.000282957	0.744333	1.6752
PA0890	149.592	0.659028	0.191103	3.44855	0.0005636	0.00255709	0.659028	1.57902
PA0891	278.354	0.401917	0.186861	2.15088	0.0314855	0.0753057	0.401917	1.32126
PA0892	253.443	0.235169	0.193276	1.21675	0.223699	0.352652	0.235169	1.17704
PA0893	236.939	0.124142	0.17833	0.696135	0.486344	0.622769	0.124142	1.08986
PA0894	18.5493	0.0225947	0.43542	0.0518918	0.958615	0.970929	0.0225947	1.01578
PA0895	767.414	-0.652842	0.157752	-4.13841	3.5e-05	0.000228929	0.652842	-1.57226
PA0896	337.418	-0.554408	0.194196	-2.85489	0.00430513	0.0142247	0.554408	-1.46857
PA0897	250.676	-0.657236	0.196155	-3.3506	0.000806371	0.00347093	0.657236	-1.57706
PA0898	309.597	-0.693634	0.202499	-3.42538	0.00061395	0.00274249	0.693634	-1.61735
PA0899	337.976	-0.777995	0.245907	-3.16378	0.00155733	0.006039	0.777995	-1.71475
PA0900	133.252	-0.315819	0.314996	-1.00262	0.316047	0.457041	0.315819	-1.24472
PA0901	430.519	-0.478434	0.167951	-2.84866	0.00439044	0.0144607	0.478434	-1.39323
PA0902	260.116	-1.2184	0.19211	-6.3422	2.27e-10	5.04e-09	1.2184	-2.32689
PA0903	3788.34	0.159689	0.16065	0.994019	0.320213	0.460329	0.159689	1.11705
PA0904	3281.91	0.111042	0.169146	0.656486	0.511512	0.644998	0.111042	1.08001
PA0905	1543.01	-0.238545	0.312751	-0.762733	0.445623	0.584916	0.238545	-1.1798
PA0906	210.617	-0.309396	0.334559	-0.924788	0.355076	0.496458	0.309396	-1.23919
PA0907	112.625	1.10536	0.275044	4.01884	5.85e-05	0.000358267	1.10536	2.15152
PA0908	26.9658	1.64239	0.57163	2.87316	0.00406385	0.0135133	1.64239	3.12182
PA0909	16.3865	1.27379	0.556065	2.29072	0.0219799	0.0554721	1.27379	2.41795
PA0910	73.9585	1.79126	0.391927	4.5704	4.87e-06	4.11e-05	1.79126	3.46117
PA0911	49.1509	1.3232	0.415978	3.18094	0.00146798	0.00576991	1.3232	2.50221
PA0912	16.8786	-0.0827398	0.514051	-0.160956	0.872128	0.91319	0.0827398	-1.05903
PA0913	691.497	1.20922	0.226117	5.34778	8.9e-08	1.16e-06	1.20922	2.31213
PA0914	39.7553	0.966689	0.39524	2.44582	0.0144521	0.0387779	0.966689	1.95435
PA0915	89.2188	0.21379	0.471422	0.453499	0.650189	0.759162	0.21379	1.15973
PA0916	412.445	0.982877	0.262754	3.74067	0.000183527	0.000971593	0.982877	1.9764
PA0917	445.966	0.554884	0.142268	3.90029	9.61e-05	0.000554931	0.554884	1.46905
PA0918	96.2735	0.586958	0.434891	1.34967	0.177122	0.294264	0.586958	1.50208
PA0919	194.809	0.402173	0.226607	1.77476	0.0759378	0.152579	0.402173	1.3215
PA0920	219.806	0.649085	0.180099	3.60405	0.000313299	0.00151666	0.649085	1.56817
PA0921	103.191	1.24983	0.436085	2.86602	0.00415669	0.0137868	1.24983	2.37813
PA0922	150.396	0.828172	0.297426	2.78446	0.0053617	0.0171285	0.828172	1.77543
PA0923	227.118	0.647864	0.248522	2.60687	0.00913752	0.0264029	0.647864	1.56685
PA0924	74.4918	0.901272	0.284522	3.16767	0.00153664	0.00598106	0.901272	1.86771
PA0925	119.224	0.83217	0.2099	3.9646	7.35e-05	0.000440265	0.83217	1.78036
PA0926	99.9261	0.525579	0.28032	1.87492	0.0608032	0.128142	0.525579	1.43951
PA0927	111.059	0.211096	0.203267	1.03851	0.299031	0.438601	0.211096	1.15757
PA0928	432.327	0.212408	0.171429	1.23904	0.21533	0.342746	0.212408	1.15862
PA0929	352.765	-0.048995	0.297909	-0.164463	0.869367	0.911215	0.048995	-1.03454
PA0930	219.187	0.00476934	0.199505	0.0239059	0.980928	0.987761	0.00476934	1.00331
PA0931	1673.04	0.863586	0.224185	3.85211	0.000117104	0.00065979	0.863586	1.81956
PA0932	906.417	0.585195	0.149337	3.91861	8.91e-05	0.000521347	0.585195	1.50024
PA0933	810.82	0.537479	0.167993	3.19942	0.00137707	0.0054746	0.537479	1.45143
PA0935	270.898	0.0869548	0.218234	0.398448	0.6903	0.789053	0.0869548	1.06213
PA0936	711.025	0.806325	0.283879	2.84038	0.00450599	0.0147665	0.806325	1.74875
PA0937	305.333	0.885896	0.285157	3.10669	0.00189192	0.00714482	0.885896	1.84791
PA0938	2597.12	0.716417	0.128439	5.57788	2.43e-08	3.67e-07	0.716417	1.6431
PA0939	10.7832	-1.66221	0.643693	-2.58231	0.00981424	NA	1.66221	-3.16501
PA0940	11.5672	-1.04912	0.70253	-1.49334	0.135348	NA	1.04912	-2.06926
PA0941	12.7994	-0.215021	0.574575	-0.374225	0.708237	NA	0.215021	-1.16072
PA0942	105.339	0.355527	0.259609	1.36947	0.170853	0.286442	0.355527	1.27945
PA0943	899.058	0.281382	0.138143	2.03689	0.0416606	0.0950052	0.281382	1.21536
PA0944	577.272	0.924018	0.147145	6.27966	3.39e-10	7.23e-09	0.924018	1.89739
PA0945	1270.37	1.00159	0.183598	5.45536	4.89e-08	6.84e-07	1.00159	2.00221
PA0946	422.042	-0.77347	0.142184	-5.43991	5.33e-08	7.38e-07	0.77347	-1.70938
PA0947	407.746	1.21011	0.226807	5.3354	9.53e-08	1.24e-06	1.21011	2.31355
PA0948	136.404	0.605375	0.192665	3.14211	0.00167732	0.00643717	0.605375	1.52137
PA0949	335.684	0.250852	0.169829	1.47708	0.139654	0.244535	0.250852	1.18991
PA0950	161.304	0.260881	0.238219	1.09513	0.273459	0.410346	0.260881	1.19821
PA0951	180.901	-0.82497	0.176197	-4.68208	2.84e-06	2.59e-05	0.82497	-1.7715
PA0952	53.7086	2.49034	0.377716	6.59316	4.31e-11	1.1e-09	2.49034	5.61912
PA0953	92.2865	-0.181822	0.260507	-0.697954	0.485206	0.621771	0.181822	-1.13432
PA0954	57.9132	-0.651561	0.321611	-2.02593	0.0427718	0.0970289	0.651561	-1.57087
PA0955	684.979	0.632063	0.1594	3.96527	7.33e-05	0.000439548	0.632063	1.54978
PA0956	2525.63	0.300887	0.160905	1.86997	0.0614886	0.129165	0.300887	1.2319
PA0957	53.9259	-0.845338	0.344986	-2.45035	0.0142716	0.0383822	0.845338	-1.79669
PA0958	6173.51	-0.463968	0.227083	-2.04316	0.0410364	0.0939522	0.463968	-1.37933
PA0959	186.668	0.214239	0.222494	0.962897	0.335599	0.476004	0.214239	1.16009
PA0960	51.439	0.370452	0.322835	1.1475	0.251177	0.385569	0.370452	1.29276
PA0961	95.7751	0.123423	0.328935	0.375219	0.707498	0.803715	0.123423	1.08932
PA0962	1309.17	-1.32275	0.347663	-3.8047	0.000141977	0.000778554	1.32275	-2.50143
PA0963	3635.23	0.898185	0.140856	6.37662	1.81e-10	4.15e-09	0.898185	1.86372
PA0964	2299.98	0.677004	0.136715	4.95193	7.35e-07	7.82e-06	0.677004	1.59882
PA0965	329.863	0.822133	0.188337	4.36521	1.27e-05	9.4e-05	0.822133	1.76802
PA0966	365.055	0.457613	0.155933	2.93467	0.00333907	0.011447	0.457613	1.37327
PA0967	545.214	0.49997	0.139979	3.57176	0.000354592	0.00169294	0.49997	1.41418
PA0968	463.26	1.51778	0.278653	5.44685	5.13e-08	7.13e-07	1.51778	2.86351
PA0969	1750.29	0.712228	0.178058	3.99999	6.33e-05	0.00038511	0.712228	1.63833
PA0970	849.684	0.433226	0.205082	2.11245	0.0346475	0.0816269	0.433226	1.35025
PA0971	1671.69	0.458604	0.143226	3.20195	0.00136499	0.00543489	0.458604	1.37421
PA0972	2351.84	0.255102	0.292678	0.871612	0.38342	0.526608	0.255102	1.19342
PA0973	6259.27	-0.0183614	0.139522	-0.131602	0.895299	0.929225	0.0183614	-1.01281
PA0974	2606.33	0.138684	0.159427	0.869893	0.384359	0.527341	0.138684	1.1009
PA0975	246.791	1.82651	0.245222	7.44838	9.45e-14	3.7e-12	1.82651	3.54678
PA0976	214.657	1.44774	0.23567	6.14307	8.09e-10	1.6e-08	1.44774	2.7278
PA0978	13.3041	-0.102403	0.592247	-0.172906	0.862725	0.906994	0.102403	-1.07356
PA0979	11.5315	0.457149	0.662377	0.690165	0.49009	NA	0.457149	1.37283
PA0980	19.6169	2.78632	1.20205	2.31797	0.0204511	0.0521703	2.78632	6.89867
PA0981	47.4557	0.763415	0.627729	1.21615	0.223927	0.352698	0.763415	1.6975
PA0982	58.8705	-0.547685	0.363352	-1.50731	0.131731	0.233493	0.547685	-1.46174
PA0983	47.6448	-0.121989	0.409068	-0.298212	0.765541	0.84509	0.121989	-1.08823
PA0984	59.2389	-0.248094	0.370703	-0.669254	0.503333	0.637756	0.248094	-1.18764
PA0985	129.803	1.989	0.443555	4.48422	7.32e-06	5.79e-05	1.989	3.9696
PA0986	17.5629	-0.455573	0.690825	-0.659462	0.509599	0.643834	0.455573	-1.37133
PA0987	11.74	-0.106075	0.723444	-0.146625	0.883428	NA	0.106075	-1.0763
PA0988	101.402	-0.856728	0.244734	-3.50066	0.000464116	0.00215264	0.856728	-1.81093
PA0989	46.7278	2.1813	0.313113	6.96649	3.25e-12	1.01e-10	2.1813	4.53562
PA0990	36.0739	-0.21633	0.436436	-0.495674	0.620125	0.736522	0.21633	-1.16177
PA0991	32.1631	-1.05269	0.37319	-2.82079	0.00479062	0.0155523	1.05269	-2.07439
PA0992	29.9871	-0.823962	0.408484	-2.01712	0.043683	0.0984683	0.823962	-1.77026
PA0994	50.72	0.137959	0.376153	0.366762	0.713796	0.8084	0.137959	1.10035
PA0995	132.724	0.120124	0.276464	0.4345	0.663925	0.770302	0.120124	1.08683
PA0996	2048.79	2.20647	0.209141	10.5501	5.07e-26	5.39e-24	2.20647	4.61545
PA0997	1372.51	2.03175	0.23282	8.7267	2.62e-18	1.57e-16	2.03175	4.08902
PA0998	1247.85	2.09408	0.216187	9.68641	3.44e-22	2.68e-20	2.09408	4.26954
PA0999	1692.86	2.04327	0.209302	9.76228	1.63e-22	1.29e-20	2.04327	4.12178
PA1000	1515.91	1.9707	0.194766	10.1183	4.58e-24	4.22e-22	1.9707	3.91959
PA1001	1966.85	1.97858	0.215254	9.19185	3.86e-20	2.61e-18	1.97858	3.94106
PA1002	606.311	1.93341	0.217602	8.88508	6.39e-19	3.91e-17	1.93341	3.81958
PA1003	362.034	-0.324189	0.230447	-1.40678	0.159492	0.271152	0.324189	-1.25196
PA1004	787.959	0.952472	0.177864	5.35506	8.55e-08	1.12e-06	0.952472	1.93519
PA1005	458.788	-1.32815	0.152749	-8.69497	3.47e-18	2.05e-16	1.32815	-2.5108
PA1006	60.5621	0.218199	0.281172	0.776033	0.43773	0.577426	0.218199	1.16328
PA1007	197.728	0.305359	0.205421	1.48651	0.137146	0.241117	0.305359	1.23573
PA1008	490.101	-0.1913	0.194884	-0.981611	0.326292	0.466618	0.1913	-1.14179
PA1009	356.875	0.0810374	0.278717	0.290752	0.771241	0.849067	0.0810374	1.05778
PA1010	1855.42	0.111873	0.115867	0.965529	0.33428	0.474909	0.111873	1.08063
PA1011	1956.75	0.0159684	0.118933	0.134264	0.893194	0.927643	0.0159684	1.01113
PA1012	496.703	0.535052	0.168327	3.17865	0.00147964	0.00580262	0.535052	1.44899
PA1013	1177.9	0.341392	0.143801	2.37406	0.0175936	0.0457099	0.341392	1.26698
PA1014	547.326	0.763624	0.209412	3.64651	0.000265822	0.0013225	0.763624	1.69775
PA1015	100.355	0.121068	0.24803	0.488118	0.625466	0.740148	0.121068	1.08754
PA1016	135.784	0.489662	0.227871	2.14885	0.0316459	0.0755784	0.489662	1.40412
PA1017	96.9924	0.485624	0.250977	1.93494	0.0529981	0.114799	0.485624	1.40019
PA1018	26.3053	0.567823	0.347758	1.63281	0.102509	0.192237	0.567823	1.48229
PA1019	30.4325	0.794354	0.314753	2.52374	0.0116114	0.0321825	0.794354	1.7343
PA1020	81.6849	-0.349124	0.284259	-1.22819	0.219376	0.347213	0.349124	-1.27379
PA1021	33.9201	-0.481145	0.421064	-1.14269	0.253169	0.387154	0.481145	-1.39585
PA1022	59.3694	-0.366655	0.253228	-1.44792	0.147638	0.255677	0.366655	-1.28936
PA1023	80.4491	-0.732992	0.255201	-2.87222	0.00407605	0.0135452	0.732992	-1.66208
PA1024	74.409	-0.750468	0.360571	-2.08133	0.0374034	0.0868961	0.750468	-1.68234
PA1025	26.8431	0.0337883	0.412418	0.0819272	0.934705	0.955289	0.0337883	1.0237
PA1026	61.1366	0.403611	0.328054	1.23032	0.218578	0.34637	0.403611	1.32281
PA1027	110.913	-0.910882	0.321572	-2.83259	0.00461727	0.0150837	0.910882	-1.88019
PA1028	43.6995	-0.874986	0.303731	-2.88079	0.0039668	0.0132583	0.874986	-1.83399
PA1029	88.2813	-0.197941	0.277403	-0.71355	0.475506	0.612284	0.197941	-1.14706
PA1030	239.321	-0.358392	0.188821	-1.89805	0.0576889	0.122887	0.358392	-1.282
PA1031	460.347	0.171482	0.14976	1.14504	0.252191	0.386718	0.171482	1.12621
PA1032	601.04	-0.113538	0.17543	-0.647197	0.517504	0.649721	0.113538	-1.08188
PA1033	129.441	-0.810062	0.271519	-2.98345	0.00285023	0.0100628	0.810062	-1.75329
PA1034	116.103	0.429307	0.375845	1.14225	0.253352	0.387208	0.429307	1.34659
PA1035	182.486	0.387345	0.283456	1.36651	0.171779	0.287624	0.387345	1.30798
PA1036	160.687	-0.194315	0.17944	-1.08289	0.278856	0.415905	0.194315	-1.14418
PA1037	59.9624	0.668963	0.357763	1.86985	0.0615047	0.129165	0.668963	1.58993
PA1038	31.5515	-1.0564	0.372048	-2.83942	0.00451961	0.0148018	1.0564	-2.07973
PA1039	80.5358	-0.561583	0.279081	-2.01226	0.0441928	0.0990864	0.561583	-1.47589
PA1040	73.9028	-0.35439	0.226668	-1.56348	0.11794	0.214527	0.35439	-1.27845
PA1041	516.678	-1.90689	0.174559	-10.924	8.85e-28	1.02e-25	1.90689	-3.74999
PA1042	64.0288	-0.294475	0.276654	-1.06442	0.28714	0.424726	0.294475	-1.22644
PA1043	180.866	-0.232772	0.278553	-0.835646	0.403354	0.546202	0.232772	-1.17509
PA1044	36.7808	-0.133588	0.333699	-0.400323	0.688919	0.78856	0.133588	-1.09702
PA1045	661.707	0.575316	0.183434	3.13636	0.00171057	0.00655026	0.575316	1.49
PA1046	295.453	0.654528	0.192599	3.3984	0.000677817	0.00297667	0.654528	1.5741
PA1047	338.585	-0.118823	0.178361	-0.666194	0.505287	0.639629	0.118823	-1.08585
PA1048	1050.27	-0.811836	0.167402	-4.84962	1.24e-06	1.23e-05	0.811836	-1.75544
PA1049	493.712	-0.459656	0.188187	-2.44254	0.0145841	0.0390411	0.459656	-1.37521
PA1050	347.487	-0.352698	0.24097	-1.46366	0.143288	0.249294	0.352698	-1.27695
PA1051	113.79	1.85802	0.308746	6.01795	1.77e-09	3.33e-08	1.85802	3.62509
PA1052	123.669	0.820775	0.297935	2.75488	0.00587135	0.0185067	0.820775	1.76636
PA1053	1788.55	0.255746	0.149674	1.70869	0.0875091	0.170242	0.255746	1.19395
PA1054	412.562	0.313169	0.153836	2.03573	0.0417775	0.0951883	0.313169	1.24243
PA1055	36.5945	-0.216009	0.355823	-0.60707	0.543805	0.671721	0.216009	-1.16152
PA1056	154.081	-0.0138038	0.23961	-0.0576096	0.95406	0.968388	0.0138038	-1.00961
PA1057	57.7583	0.00646459	0.282014	0.0229229	0.981712	0.988359	0.00646459	1.00449
PA1058	20.9485	0.125305	0.38355	0.326697	0.743897	0.828782	0.125305	1.09074
PA1059	47.2584	0.141085	0.284123	0.496561	0.619499	0.73638	0.141085	1.10273
PA1060	123.751	0.289149	0.242976	1.19003	0.234034	0.36399	0.289149	1.22192
PA1061	211.057	-0.363811	0.216565	-1.67992	0.0929736	0.177946	0.363811	-1.28682
PA1062	124.58	-0.548723	0.196399	-2.79392	0.00520729	0.0166967	0.548723	-1.46279
PA1063	62.8835	-0.469156	0.24398	-1.92293	0.0544892	0.117417	0.469156	-1.3843
PA1064	227.437	-0.52302	0.241327	-2.16727	0.0302144	0.0729294	0.52302	-1.43696
PA1065	69.4912	-0.60862	0.247266	-2.4614	0.0138397	0.037414	0.60862	-1.5248
PA1066	46.5819	-0.461408	0.30307	-1.52244	0.127898	0.228521	0.461408	-1.37688
PA1067	40.9816	-0.54839	0.303455	-1.80716	0.0707381	0.144305	0.54839	-1.46245
PA1068	517.991	0.447546	0.162806	2.74896	0.00597846	0.0187739	0.447546	1.36372
PA1069	824.461	0.238542	0.181957	1.31098	0.189865	0.311198	0.238542	1.1798
PA1070	92.4663	0.460849	0.225525	2.04345	0.0410083	0.0939293	0.460849	1.37635
PA1071	113.758	-0.0864798	0.211983	-0.407957	0.683305	0.784625	0.0864798	-1.06178
PA1072	140.647	-0.031888	0.184124	-0.173187	0.862504	0.906945	0.031888	-1.02235
PA1073	198.342	0.130067	0.263525	0.493566	0.621613	0.737209	0.130067	1.09434
PA1074	1990.36	-0.481591	0.143678	-3.35187	0.000802679	0.00346076	0.481591	-1.39628
PA1075	93.0009	0.395922	0.224725	1.7618	0.0781026	0.155499	0.395922	1.31578
PA1076	398.055	-0.10888	0.29335	-0.371163	0.710516	0.806088	0.10888	-1.07839
PA1077	155.04	0.340776	0.410282	0.83059	0.406205	0.548572	0.340776	1.26644
PA1078	127.334	0.603687	0.335397	1.79991	0.0718741	0.145822	0.603687	1.51959
PA1079	260.459	0.272699	0.217675	1.25278	0.210286	0.33589	0.272699	1.20807
PA1080	940.449	0.208144	0.182591	1.13995	0.254308	0.388555	0.208144	1.1552
PA1081	201.575	0.273323	0.184898	1.47824	0.139343	0.244156	0.273323	1.20859
PA1082	398.421	0.0432681	0.153108	0.282599	0.777484	0.853773	0.0432681	1.03045
PA1083	198.931	0.0253619	0.184541	0.137433	0.890689	0.92602	0.0253619	1.01773
PA1084	246.036	0.286873	0.167356	1.71415	0.0865014	0.168723	0.286873	1.21999
PA1085	296.579	0.201174	0.148195	1.35749	0.174625	0.291173	0.201174	1.14963
PA1086	587.156	-0.0406183	0.172601	-0.235331	0.813952	0.878616	0.0406183	-1.02855
PA1087	573.396	0.0176654	0.193449	0.0913183	0.92724	0.951371	0.0176654	1.01232
PA1088	257.417	0.078626	0.158045	0.497489	0.618844	0.73577	0.078626	1.05601
PA1089	135.509	-0.15662	0.18534	-0.845041	0.398088	0.541042	0.15662	-1.11467
PA1090	110.503	0.103719	0.18713	0.554262	0.579399	0.703334	0.103719	1.07454
PA1091	1310.05	-0.232116	0.154714	-1.50029	0.13354	0.235973	0.232116	-1.17456
PA1092	14873	-0.123212	0.188274	-0.654431	0.512834	0.64607	0.123212	-1.08916
PA1093	853.051	0.000528552	0.216714	0.00243894	0.998054	0.99863	0.000528552	1.00037
PA1094	3198.24	0.0216517	0.145268	0.149047	0.881517	0.9196	0.0216517	1.01512
PA1095	973.14	0.230259	0.272723	0.844295	0.398505	0.541467	0.230259	1.17305
PA1096	968.746	0.15927	0.243541	0.653976	0.513127	0.646252	0.15927	1.11672
PA1097	1893.18	-0.135397	0.175689	-0.770661	0.440908	0.580588	0.135397	-1.09839
PA1098	537.14	0.0107535	0.138959	0.0773861	0.938316	0.957826	0.0107535	1.00748
PA1099	494.24	-0.189905	0.205784	-0.922833	0.356094	0.497481	0.189905	-1.14069
PA1100	118.341	0.56052	0.213847	2.62113	0.00876391	0.025479	0.56052	1.4748
PA1101	592.288	0.408391	0.137895	2.96161	0.00306033	0.0106814	0.408391	1.3272
PA1102	649.317	0.157639	0.120839	1.30454	0.192048	0.31379	0.157639	1.11546
PA1103	340.474	0.223134	0.176191	1.26643	0.205359	0.329176	0.223134	1.16727
PA1104	399.898	0.0899419	0.230891	0.389543	0.696875	0.79507	0.0899419	1.06433
PA1105	84.758	0.125567	0.241624	0.519681	0.603286	0.723054	0.125567	1.09094
PA1106	224.499	-0.490409	0.194125	-2.52625	0.0115287	0.0320832	0.490409	-1.40484
PA1107	49.5509	-0.078434	0.404442	-0.193932	0.846229	0.896877	0.078434	-1.05587
PA1108	16.8655	1.164	0.585776	1.98711	0.0469101	0.103837	1.164	2.24078
PA1109	77.4831	-0.377773	0.226742	-1.66609	0.0956946	0.182016	0.377773	-1.29933
PA1110	130.462	0.0533844	0.219907	0.242759	0.808192	0.874029	0.0533844	1.0377
PA1111	34.4167	-0.142804	0.434042	-0.32901	0.742148	0.827719	0.142804	-1.10405
PA1112	96.0519	-0.53257	0.272619	-1.95353	0.0507568	0.110987	0.53257	-1.4465
PA1113	77.5145	-0.674779	0.252988	-2.66723	0.00764787	0.0228048	0.674779	-1.59635
PA1114	71.8638	0.22391	0.248387	0.901456	0.367346	0.509642	0.22391	1.16789
PA1115	308.139	-0.287617	0.198364	-1.44994	0.147074	0.25487	0.287617	-1.22062
PA1116	257.892	1.04443	0.237677	4.39433	1.11e-05	8.36e-05	1.04443	2.06256
PA1117	135.191	1.11038	0.214306	5.18129	2.2e-07	2.61e-06	1.11038	2.15903
PA1118	204.647	0.368688	0.281354	1.31041	0.190057	0.311317	0.368688	1.29118
PA1119	147.405	-0.126922	0.222737	-0.569831	0.568792	0.694509	0.126922	-1.09196
PA1120	129.253	-0.068654	0.211077	-0.325256	0.744987	0.829464	0.068654	-1.04874
PA1121	84.9684	0.200417	0.230365	0.869996	0.384302	0.527341	0.200417	1.14903
PA1122	144.788	-0.809153	0.187953	-4.30507	1.67e-05	0.000119656	0.809153	-1.75218
PA1123	227.103	0.134583	0.295453	0.455513	0.648741	0.758382	0.134583	1.09778
PA1124	238.374	-1.57429	0.187462	-8.39794	4.54e-17	2.39e-15	1.57429	-2.9779
PA1125	79.0257	-1.78679	0.365735	-4.8855	1.03e-06	1.06e-05	1.78679	-3.45047
PA1126	564.214	0.0737173	0.18504	0.398386	0.690346	0.789053	0.0737173	1.05242
PA1127	2033.85	-0.391747	0.170811	-2.29346	0.0218217	0.0551552	0.391747	-1.31198
PA1128	61.334	-0.626045	0.259914	-2.40867	0.016011	0.0423018	0.626045	-1.54333
PA1129	33.2652	-0.409023	0.338056	-1.20993	0.226307	0.355586	0.409023	-1.32779
PA1130	185.292	-2.17657	0.252115	-8.63325	5.96e-18	3.37e-16	2.17657	-4.52078
PA1131	187.731	-0.618793	0.240508	-2.57286	0.0100862	0.0286824	0.618793	-1.53559
PA1132	117.355	1.30701	0.23671	5.52156	3.36e-08	4.9e-07	1.30701	2.47428
PA1133	24.5193	0.287782	0.387369	0.742916	0.457533	0.596352	0.287782	1.22076
PA1134	40.8424	-0.203818	0.422426	-0.482495	0.629455	0.743291	0.203818	-1.15174
PA1135	68.1976	-1.6331	0.314634	-5.19047	2.1e-07	2.51e-06	1.6331	-3.10179
PA1136	55.8356	-0.518286	0.272135	-1.90452	0.0568422	0.121631	0.518286	-1.43225
PA1137	30.53	-0.252278	0.461184	-0.547024	0.584363	0.707708	0.252278	-1.19109
PA1138	37.0959	0.160917	0.343019	0.469119	0.638984	0.750796	0.160917	1.118
PA1139	133.61	-0.130778	0.248494	-0.526284	0.598691	0.720034	0.130778	-1.09488
PA1140	122.51	-0.372633	0.214367	-1.7383	0.0821585	0.162444	0.372633	-1.29471
PA1141	70.9807	-0.221692	0.234717	-0.944507	0.344911	0.485243	0.221692	-1.1661
PA1142	127.946	-0.36682	0.210007	-1.74671	0.0806879	0.159898	0.36682	-1.28951
PA1143	8.77072	0.115551	0.734547	0.157309	0.875001	NA	0.115551	1.08339
PA1144	20.9976	0.47732	0.587851	0.811975	0.416806	0.558173	0.47732	1.39216
PA1145	68.7724	-0.835387	0.254233	-3.28591	0.00101653	0.00425244	0.835387	-1.78434
PA1146	15.2076	-0.258262	0.592552	-0.435847	0.662948	0.76957	0.258262	-1.19604
PA1147	68.9715	0.225372	0.338268	0.666251	0.505251	0.639629	0.225372	1.16908
PA1148	34.6719	-0.429706	0.441654	-0.972947	0.330579	0.470809	0.429706	-1.34696
PA1149	6.45733	-0.52259	0.74363	-0.702755	0.482208	NA	0.52259	-1.43653
PA1150	475.216	1.33833	0.363089	3.68595	0.000227853	0.0011625	1.33833	2.52858
PA1151	597.538	-0.0657633	0.32336	-0.203375	0.838842	0.893766	0.0657633	-1.04664
PA1152	54.6039	0.620601	0.355332	1.74654	0.0807174	0.159898	0.620601	1.53752
PA1153	13.5531	-0.708765	0.557151	-1.27212	0.203329	0.326885	0.708765	-1.6344
PA1154	19.8904	0.659766	0.504186	1.30858	0.190678	0.31204	0.659766	1.57983
PA1155	2366.59	-0.20031	0.195161	-1.02638	0.30471	0.44505	0.20031	-1.14895
PA1156	3407.51	-0.0538917	0.206796	-0.260604	0.794398	0.866192	0.0538917	-1.03806
PA1157	208.379	0.803063	0.175244	4.58255	4.59e-06	3.89e-05	0.803063	1.7448
PA1158	164.158	0.629998	0.238922	2.63684	0.00836832	0.0245069	0.629998	1.54756
PA1159	1323.65	-0.093566	0.256174	-0.365244	0.714929	0.809154	0.093566	-1.067
PA1160	220.503	0.0601433	0.188918	0.318356	0.750215	0.832877	0.0601433	1.04257
PA1161	242.829	0.39094	0.225642	1.73257	0.0831723	0.163826	0.39094	1.31125
PA1162	465.32	0.310003	0.2053	1.51	0.131044	0.232511	0.310003	1.23971
PA1163	119.231	0.953649	0.205321	4.64468	3.41e-06	3.06e-05	0.953649	1.93677
PA1164	338.965	0.880623	0.238407	3.69378	0.000220943	0.00113615	0.880623	1.84117
PA1165	102.421	0.336949	0.233253	1.44457	0.148579	0.256964	0.336949	1.26308
PA1166	76.1577	-1.26441	0.282031	-4.48325	7.35e-06	5.81e-05	1.26441	-2.4023
PA1167	42.4442	-0.854466	0.300339	-2.84501	0.00444102	0.0146088	0.854466	-1.80809
PA1168	25.6507	-1.92775	0.462159	-4.17119	3.03e-05	0.000200873	1.92775	-3.80462
PA1169	138.811	-1.02424	0.35282	-2.90302	0.00369588	0.0124892	1.02424	-2.03389
PA1170	148.766	0.846581	0.285424	2.96604	0.00301659	0.0105358	0.846581	1.79823
PA1171	319.644	0.00393409	0.148776	0.026443	0.978904	0.986105	0.00393409	1.00273
PA1172	31.955	-1.33948	0.504477	-2.65518	0.00792657	0.0234641	1.33948	-2.5306
PA1173	20.0153	-0.563407	0.487419	-1.1559	0.247723	0.381405	0.563407	-1.47775
PA1174	249.23	-1.43867	0.230928	-6.22993	4.67e-10	9.71e-09	1.43867	-2.7107
PA1175	26.4761	-1.03431	0.398446	-2.59585	0.00943568	0.0271184	1.03431	-2.04813
PA1176	81.9942	-0.95098	0.417833	-2.27598	0.0228471	0.0574785	0.95098	-1.93318
PA1177	27.5671	-0.343898	0.507058	-0.678222	0.497631	0.632872	0.343898	-1.26918
PA1178	1543.01	0.91131	0.231873	3.93021	8.49e-05	0.000499322	0.91131	1.88075
PA1179	595.984	0.459837	0.153318	2.99923	0.00270667	0.00965324	0.459837	1.37539
PA1180	303.299	0.602238	0.176285	3.41628	0.000634822	0.00281158	0.602238	1.51807
PA1181	253.457	0.303566	0.19734	1.53829	0.123978	0.2234	0.303566	1.23419
PA1182	33.6682	0.101633	0.336487	0.302041	0.762621	0.842745	0.101633	1.07299
PA1183	682.798	-0.54379	0.358109	-1.51851	0.128887	0.229859	0.54379	-1.4578
PA1184	71.7373	-0.236539	0.241125	-0.98098	0.326602	0.466806	0.236539	-1.17816
PA1185	11.334	-0.260694	0.617041	-0.42249	0.672667	NA	0.260694	-1.19805
PA1186	21.0593	0.0607796	0.528208	0.115067	0.908392	0.938323	0.0607796	1.04303
PA1187	35.7075	0.058493	0.397654	0.147095	0.883057	0.920283	0.058493	1.04138
PA1188	114.439	-1.14474	0.212715	-5.38158	7.38e-08	9.8e-07	1.14474	-2.21107
PA1189	55.9363	0.992112	0.392919	2.52498	0.0115705	0.0321823	0.992112	1.98909
PA1190	209.593	-0.445923	0.325614	-1.36948	0.170848	0.286442	0.445923	-1.36219
PA1191	39.554	-0.223692	0.349185	-0.640613	0.521774	0.653348	0.223692	-1.16772
PA1192	560.122	0.386454	0.189481	2.03954	0.0413966	0.0945688	0.386454	1.30718
PA1193	299.914	0.694514	0.17151	4.0494	5.13e-05	0.000318881	0.694514	1.61834
PA1194	27.9915	0.17369	0.381367	0.45544	0.648793	0.758382	0.17369	1.12794
PA1195	19.2861	0.303565	0.470467	0.645242	0.51877	0.650526	0.303565	1.23419
PA1196	196.587	-0.233555	0.317808	-0.734895	0.462404	0.600267	0.233555	-1.17573
PA1197	142.316	-1.35024	0.257276	-5.24823	1.54e-07	1.92e-06	1.35024	-2.54955
PA1198	1251.71	0.318398	0.190185	1.67415	0.0941019	0.179682	0.318398	1.24694
PA1199	446.609	-0.16658	0.14273	-1.1671	0.24317	0.375618	0.16658	-1.12239
PA1200	182.713	-0.143716	0.166377	-0.863797	0.387699	0.530804	0.143716	-1.10475
PA1201	85.2249	-0.649802	0.2224	-2.92178	0.00348042	0.0118535	0.649802	-1.56895
PA1202	379.882	-1.47184	0.197362	-7.45758	8.81e-14	3.48e-12	1.47184	-2.77375
PA1203	56.4693	-0.991107	0.290345	-3.41355	0.000641231	0.00283755	0.991107	-1.98771
PA1204	92.7496	-1.68985	0.215697	-7.83437	4.71e-15	2.13e-13	1.68985	-3.22624
PA1205	171.808	-1.59894	0.18465	-8.65926	4.75e-18	2.75e-16	1.59894	-3.0292
PA1206	87.0186	-1.00858	0.224009	-4.50241	6.72e-06	5.4e-05	1.00858	-2.01193
PA1207	244.223	-0.706593	0.185738	-3.80424	0.000142237	0.000779161	0.706593	-1.63195
PA1208	75.5598	-0.227646	0.21706	-1.04877	0.294284	0.433022	0.227646	-1.17092
PA1209	42.711	0.342179	0.299252	1.14345	0.252853	0.3869	0.342179	1.26767
PA1210	39.1655	-0.574593	0.400033	-1.43636	0.150899	0.259768	0.574593	-1.48926
PA1211	28.0553	-1.14197	0.54462	-2.09683	0.0360088	0.0842202	1.14197	-2.20683
PA1212	26.9438	-1.61125	0.509929	-3.15975	0.00157904	0.00610499	1.61125	-3.05516
PA1213	27.5276	-1.40753	0.487807	-2.88542	0.00390887	0.0130859	1.40753	-2.65282
PA1214	73.6744	-1.61121	0.332107	-4.85149	1.23e-06	1.22e-05	1.61121	-3.05509
PA1215	84.0565	-1.98832	0.305808	-6.50186	7.93e-11	1.94e-09	1.98832	-3.96775
PA1216	74.9246	-2.598	0.359762	-7.22144	5.14e-13	1.8e-11	2.598	-6.05448
PA1217	99.5083	-2.32934	0.307654	-7.57127	3.7e-14	1.59e-12	2.32934	-5.02574
PA1218	44.0982	-2.08845	0.439892	-4.74764	2.06e-06	1.94e-05	2.08845	-4.25291
PA1219	20.3822	-1.00345	0.582194	-1.72356	0.084787	0.166552	1.00345	-2.00479
PA1220	59.1861	-1.62229	0.462773	-3.5056	0.000455587	0.00211685	1.62229	-3.07864
PA1221	91.0816	-1.26231	0.439136	-2.87453	0.00404624	0.0134892	1.26231	-2.3988
PA1222	287.733	0.120377	0.168725	0.713451	0.475567	0.612284	0.120377	1.08702
PA1223	63.173	-0.265946	0.278129	-0.956197	0.338973	0.479221	0.265946	-1.20242
PA1224	156.274	-0.314885	0.251278	-1.25313	0.210157	0.335786	0.314885	-1.24391
PA1225	38.4258	0.394176	0.368714	1.06906	0.285044	0.422184	0.394176	1.31419
PA1226	93.6859	-0.127004	0.241519	-0.525853	0.59899	0.720153	0.127004	-1.09202
PA1227	98.5821	-0.512981	0.276195	-1.85731	0.0632665	0.131748	0.512981	-1.427
PA1228	65.2783	1.40056	0.308866	4.53452	5.77e-06	4.76e-05	1.40056	2.64004
PA1229	48.93	0.19579	0.407435	0.480541	0.630843	0.744085	0.19579	1.14535
PA1231	8.8594	0.501433	0.759046	0.66061	0.508863	NA	0.501433	1.41562
PA1232	28.9597	0.440459	0.460102	0.957308	0.338412	0.478608	0.440459	1.35704
PA1234	93.2694	-0.762686	0.224465	-3.39779	0.000679333	0.00298082	0.762686	-1.69665
PA1235	78.9539	-1.22778	0.234947	-5.22579	1.73e-07	2.14e-06	1.22778	-2.34207
PA1236	8.29596	-0.0830639	0.768293	-0.108115	0.913904	NA	0.0830639	-1.05927
PA1237	13.194	1.17779	0.63639	1.85074	0.0642066	0.133386	1.17779	2.26231
PA1238	13.7785	1.20468	0.745096	1.61681	0.105919	0.196787	1.20468	2.30486
PA1239	19.6803	-0.550146	0.490775	-1.12098	0.262298	0.397611	0.550146	-1.46423
PA1240	35.8858	-0.557604	0.449216	-1.24128	0.214502	0.341785	0.557604	-1.47182
PA1241	80.8183	0.801681	0.247189	3.24319	0.00118198	0.00480927	0.801681	1.74313
PA1242	99.3167	1.08186	0.256312	4.22086	2.43e-05	0.00016665	1.08186	2.11676
PA1243	389.545	0.298654	0.165343	1.80628	0.0708752	0.144358	0.298654	1.23
PA1244	895.178	-0.120872	0.187125	-0.645941	0.518318	0.650271	0.120872	-1.08739
PA1245	838.734	-1.50288	0.310834	-4.83499	1.33e-06	1.31e-05	1.50288	-2.83408
PA1246	251.411	-1.58824	0.352238	-4.50899	6.51e-06	5.26e-05	1.58824	-3.00682
PA1247	120.696	-1.83844	0.312257	-5.8876	3.92e-09	6.96e-08	1.83844	-3.57624
PA1248	102.273	-1.52243	0.265099	-5.74285	9.31e-09	1.53e-07	1.52243	-2.87274
PA1249	663.818	-3.26096	0.274432	-11.8826	1.46e-32	2.71e-30	3.26096	-9.58623
PA1250	312.101	-1.23326	0.183402	-6.72435	1.76e-11	4.96e-10	1.23326	-2.35098
PA1251	16.6788	0.116297	0.431483	0.269529	0.787522	0.861704	0.116297	1.08395
PA1252	70.5007	-0.958454	0.260228	-3.68313	0.000230388	0.00117313	0.958454	-1.94323
PA1253	24.8974	0.942553	0.567696	1.66031	0.0968516	0.183813	0.942553	1.92193
PA1254	20.4345	1.33316	0.566716	2.35242	0.0186516	0.048242	1.33316	2.51953
PA1255	23.0518	-0.0378117	0.439702	-0.0859938	0.931471	0.95327	0.0378117	-1.02656
PA1256	23.5617	-1.1566	0.595003	-1.94386	0.0519118	0.11308	1.1566	-2.22932
PA1259	29.8145	0.658582	0.537547	1.22516	0.220514	0.34859	0.658582	1.57853
PA1260	40.3725	0.511561	0.616806	0.829372	0.406894	0.549119	0.511561	1.42559
PA1261	21.5501	0.0346942	0.390273	0.0888973	0.929164	0.952041	0.0346942	1.02434
PA1262	20.4349	0.861848	0.478447	1.80135	0.0716485	0.145591	0.861848	1.81737
PA1263	187.858	-0.424712	0.216722	-1.95972	0.0500291	0.109622	0.424712	-1.3423
PA1264	68.6622	-0.118945	0.34882	-0.340993	0.733109	0.82243	0.118945	-1.08594
PA1265	28.719	0.308454	0.483706	0.637689	0.523676	0.655099	0.308454	1.23838
PA1266	17.8306	0.890096	0.907072	0.981286	0.326452	0.466719	0.890096	1.8533
PA1267	13.563	0.54799	0.670977	0.816704	0.414097	0.555649	0.54799	1.46205
PA1268	14.7598	1.04521	0.455287	2.29571	0.0216925	0.0549333	1.04521	2.06366
PA1269	112.008	0.0771238	0.273952	0.281523	0.77831	0.854318	0.0771238	1.05491
PA1270	39.1769	0.654529	0.455372	1.43735	0.150618	0.259542	0.654529	1.5741
PA1271	517.492	1.77547	0.215133	8.25291	1.55e-16	7.66e-15	1.77547	3.4235
PA1272	240.41	1.26311	0.195516	6.46042	1.04e-10	2.45e-09	1.26311	2.40013
PA1273	334.243	1.27104	0.312663	4.06521	4.8e-05	0.000301249	1.27104	2.41336
PA1274	86.0187	1.19701	0.30023	3.98698	6.69e-05	0.000404939	1.19701	2.29264
PA1275	103.917	1.40638	0.289649	4.85547	1.2e-06	1.2e-05	1.40638	2.65072
PA1276	210.708	1.17542	0.349069	3.3673	0.000759078	0.00329461	1.17542	2.25859
PA1277	294.118	1.23087	0.329077	3.74037	0.000183746	0.000971764	1.23087	2.34709
PA1278	112.025	1.03309	0.315951	3.26978	0.00107633	0.00445579	1.03309	2.0464
PA1279	243.312	0.991806	0.30387	3.26392	0.00109882	0.00452394	0.991806	1.98867
PA1280	78.5928	1.04096	0.247925	4.19871	2.68e-05	0.000181189	1.04096	2.0576
PA1281	62.6884	1.28852	0.317674	4.05611	4.99e-05	0.000311352	1.28852	2.44277
PA1282	26.7497	0.910929	0.428798	2.12438	0.0336386	0.0795344	0.910929	1.88026
PA1283	85.0551	-0.393233	0.228733	-1.71918	0.0855821	0.167684	0.393233	-1.31333
PA1284	28.6163	-0.233772	0.344978	-0.677643	0.497998	0.633019	0.233772	-1.17591
PA1285	107.205	-0.376857	0.267035	-1.41126	0.158167	0.269427	0.376857	-1.29851
PA1286	84.2131	-0.205753	0.290583	-0.708067	0.478903	0.615513	0.205753	-1.15329
PA1287	154.196	-0.866166	0.205866	-4.20743	2.58e-05	0.00017525	0.866166	-1.82281
PA1288	2923.41	0.508394	0.180423	2.81779	0.00483557	0.0156689	0.508394	1.42247
PA1289	109.253	0.663595	0.229921	2.88619	0.0038994	0.0130666	0.663595	1.58402
PA1290	119.245	0.259103	0.417639	0.6204	0.534995	0.663516	0.259103	1.19673
PA1291	104.594	-0.441299	0.275129	-1.60397	0.108721	0.200774	0.441299	-1.35783
PA1292	215.04	-1.09366	0.178492	-6.12723	8.94e-10	1.75e-08	1.09366	-2.13415
PA1293	345.418	-1.06249	0.184817	-5.74889	8.98e-09	1.48e-07	1.06249	-2.08854
PA1294	403.213	0.663684	0.147069	4.51275	6.4e-06	5.18e-05	0.663684	1.58412
PA1295	78.8104	0.677542	0.233013	2.90774	0.00364052	0.0123261	0.677542	1.59941
PA1296	268.248	0.804611	0.192877	4.17163	3.02e-05	0.000200745	0.804611	1.74668
PA1297	102.642	-5.51e-05	0.294875	-0.000186999	0.999851	0.999851	5.51e-05	-1.00004
PA1298	39.5514	0.674633	0.355576	1.89729	0.0577891	0.123	0.674633	1.59619
PA1299	192.82	1.19289	0.219906	5.42455	5.81e-08	8e-07	1.19289	2.2861
PA1300	479.02	0.480255	0.259041	1.85397	0.0637431	0.132635	0.480255	1.39499
PA1301	574.68	0.519401	0.228283	2.27525	0.0228908	0.0575476	0.519401	1.43336
PA1302	412.208	0.641918	0.208249	3.08245	0.00205303	0.00766974	0.641918	1.5604
PA1303	63.3352	0.164808	0.249419	0.660766	0.508763	0.64309	0.164808	1.12102
PA1304	354.124	-0.197208	0.143229	-1.37688	0.168551	0.283224	0.197208	-1.14648
PA1305	226.936	0.9356	0.179844	5.20228	1.97e-07	2.37e-06	0.9356	1.91269
PA1306	148.233	0.479323	0.187366	2.55821	0.0105213	0.0296441	0.479323	1.39409
PA1307	281.793	-0.287491	0.151641	-1.89586	0.057978	0.123301	0.287491	-1.22052
PA1308	171.391	-0.216581	0.176611	-1.22632	0.220077	0.348004	0.216581	-1.16198
PA1309	58.4408	-0.244173	0.364037	-0.670738	0.502388	0.636888	0.244173	-1.18441
PA1310	31.5814	0.479905	0.378677	1.26732	0.205041	0.328823	0.479905	1.39465
PA1311	36.228	-0.360144	0.302351	-1.19114	0.233597	0.363529	0.360144	-1.28355
PA1312	57.0188	0.00862984	0.315169	0.0273816	0.978155	0.98565	0.00862984	1.006
PA1313	17.9303	-0.403909	0.47875	-0.843674	0.398852	0.541797	0.403909	-1.32309
PA1314	17.3713	-0.496626	0.425353	-1.16756	0.242983	0.375441	0.496626	-1.41091
PA1315	66.1858	0.140632	0.264227	0.532241	0.594559	0.716058	0.140632	1.10239
PA1316	56.3047	-0.957301	0.325473	-2.94126	0.00326876	0.0112402	0.957301	-1.94167
PA1317	528.647	0.657936	0.250801	2.62334	0.00870715	0.0253565	0.657936	1.57782
PA1318	418.351	0.538922	0.333704	1.61497	0.106317	0.197316	0.538922	1.45289
PA1319	84.387	0.19469	0.309347	0.629359	0.529114	0.658892	0.19469	1.14448
PA1320	51.3556	0.236984	0.327527	0.723555	0.469339	0.606426	0.236984	1.17853
PA1321	203.128	0.147905	0.224064	0.660102	0.509189	0.643472	0.147905	1.10796
PA1322	22.0864	-0.262168	0.391761	-0.669203	0.503366	0.637756	0.262168	-1.19928
PA1323	81.2569	-0.00983533	0.357516	-0.0275101	0.978053	0.98565	0.00983533	-1.00684
PA1324	124.36	-0.0318352	0.356195	-0.0893757	0.928783	0.952041	0.0318352	-1.02231
PA1325	207.85	1.27948	0.214662	5.96046	2.52e-09	4.61e-08	1.27948	2.42752
PA1326	891.487	1.15227	0.305861	3.7673	0.000165022	0.000887164	1.15227	2.22264
PA1327	525.185	0.709724	0.25916	2.73856	0.00617095	0.019176	0.709724	1.63549
PA1328	72.7159	-0.340111	0.281164	-1.20966	0.226411	0.355642	0.340111	-1.26585
PA1330	48.2492	-0.453105	0.3149	-1.43889	0.150182	0.258876	0.453105	-1.36898
PA1331	168.016	0.141532	0.236872	0.597503	0.550172	0.677495	0.141532	1.10308
PA1332	37.167	2.25118	0.407217	5.52821	3.24e-08	4.73e-07	2.25118	4.76072
PA1333	44.05	2.18124	0.469366	4.64722	3.36e-06	3.03e-05	2.18124	4.53544
PA1334	13.3808	0.119328	0.616602	0.193525	0.846548	0.896877	0.119328	1.08623
PA1335	110.491	-0.621808	0.214963	-2.89263	0.00382028	0.0128345	0.621808	-1.5388
PA1336	159.652	-0.244832	0.21675	-1.12956	0.258663	0.393591	0.244832	-1.18495
PA1337	380.174	-0.812754	0.225049	-3.61145	0.000304487	0.00147951	0.812754	-1.75656
PA1338	314.479	-0.171423	0.217426	-0.788419	0.430452	0.570719	0.171423	-1.12617
PA1339	243.364	-0.318725	0.181093	-1.76001	0.0784064	0.156033	0.318725	-1.24723
PA1340	93.9495	-0.0397588	0.28956	-0.137308	0.890787	0.92602	0.0397588	-1.02794
PA1341	149.589	-0.0703453	0.223143	-0.315248	0.752574	0.834518	0.0703453	-1.04997
PA1342	934.069	-0.616313	0.233692	-2.63728	0.00835727	0.0244883	0.616313	-1.53295
PA1343	83.759	0.920909	0.252622	3.6454	0.000266973	0.00132696	0.920909	1.89331
PA1344	238.593	-0.407211	0.195594	-2.08192	0.0373497	0.0868126	0.407211	-1.32612
PA1345	63.9929	-0.457611	0.275981	-1.65813	0.0972921	0.184582	0.457611	-1.37327
PA1346	18.2185	-0.420314	0.526427	-0.798428	0.424622	0.565034	0.420314	-1.33822
PA1348	58.8599	-0.857637	0.312427	-2.74508	0.00604971	0.0189199	0.857637	-1.81207
PA1349	19.0458	-0.39803	0.450791	-0.88296	0.377258	0.520366	0.39803	-1.31771
PA1350	35.8583	-0.278539	0.295347	-0.94309	0.345635	0.485868	0.278539	-1.21297
PA1351	30.8505	-0.847752	0.419203	-2.02229	0.0431461	0.0976228	0.847752	-1.79969
PA1352	12.8752	1.17562	0.730497	1.60934	0.107542	NA	1.17562	2.2589
PA1353	36.9451	-0.198343	0.313066	-0.633551	0.526374	0.657033	0.198343	-1.14738
PA1354	43.0073	-0.448664	0.343339	-1.30677	0.191292	0.312652	0.448664	-1.36478
PA1355	10.5345	0.0682113	0.575107	0.118606	0.905587	NA	0.0682113	1.04842
PA1356	35.7418	-0.747997	0.440328	-1.69873	0.0893704	0.172929	0.747997	-1.67946
PA1357	140.967	-1.28365	0.259439	-4.94778	7.51e-07	7.97e-06	1.28365	-2.43454
PA1358	50.9115	-0.812106	0.297067	-2.73375	0.00626174	0.019385	0.812106	-1.75577
PA1359	58.0853	0.942793	0.244753	3.85202	0.000117149	0.00065979	0.942793	1.92225
PA1360	56.3954	0.656855	0.289648	2.26777	0.023343	0.0585149	0.656855	1.57664
PA1361	265.726	0.112814	0.260428	0.433187	0.664879	0.770951	0.112814	1.08134
PA1362	14.109	-0.666268	0.672743	-0.990375	0.321991	0.462501	0.666268	-1.58696
PA1363	117.22	-0.0229324	0.245005	-0.0935998	0.925427	0.949886	0.0229324	-1.01602
PA1364	174.592	-0.0761342	0.227824	-0.334179	0.738244	0.825134	0.0761342	-1.05419
PA1365	290.898	0.584583	0.187546	3.11701	0.00182697	0.00693476	0.584583	1.49961
PA1366	295.11	0.141713	0.234697	0.603812	0.545969	0.673754	0.141713	1.10321
PA1367	37.9244	0.517504	0.418797	1.23569	0.216573	0.344137	0.517504	1.43148
PA1368	62.8544	-0.763888	0.277965	-2.74814	0.00599341	0.0188003	0.763888	-1.69806
PA1369	114.166	-0.556479	0.324362	-1.71561	0.0862338	0.168372	0.556479	-1.47068
PA1370	230.327	-0.947123	0.255554	-3.70616	0.000210424	0.00109068	0.947123	-1.92802
PA1371	200.423	-0.848828	0.28943	-2.93276	0.00335962	0.0115023	0.848828	-1.80104
PA1372	963.841	-0.936313	0.286923	-3.26329	0.00110127	0.00452697	0.936313	-1.91363
PA1373	117.562	-0.12346	0.346111	-0.356705	0.721312	0.813172	0.12346	-1.08934
PA1374	32.8498	0.027507	0.342499	0.0803127	0.935989	0.9562	0.027507	1.01925
PA1375	339.637	-0.0115056	0.279458	-0.0411712	0.967159	0.97749	0.0115056	-1.00801
PA1376	240.578	-1.53854	0.205611	-7.48278	7.28e-14	2.96e-12	1.53854	-2.90501
PA1377	160.402	-1.04814	0.193425	-5.41888	6e-08	8.21e-07	1.04814	-2.06787
PA1378	60.1463	-1.25329	0.279183	-4.48912	7.15e-06	5.69e-05	1.25329	-2.38384
PA1379	21.729	-0.146233	0.438443	-0.333528	0.738736	0.825506	0.146233	-1.10668
PA1380	59.9123	-0.136627	0.268753	-0.508375	0.61119	0.730508	0.136627	-1.09933
PA1382	201.037	1.39511	0.270665	5.15438	2.54e-07	2.96e-06	1.39511	2.63009
PA1383	91.5321	-0.822529	0.241175	-3.41051	0.000648422	0.00286207	0.822529	-1.7685
PA1384	21.2983	-0.947724	0.575368	-1.64716	0.0995251	0.187859	0.947724	-1.92883
PA1385	28.2109	-0.732551	0.482545	-1.5181	0.128989	0.229883	0.732551	-1.66157
PA1386	38.6829	-0.657589	0.472648	-1.39129	0.164139	0.277166	0.657589	-1.57744
PA1387	38.8798	-0.86257	0.367445	-2.34748	0.0189006	0.0488376	0.86257	-1.81828
PA1388	29.248	-0.757316	0.358103	-2.1148	0.034447	0.0812613	0.757316	-1.69034
PA1389	67.0134	-0.33475	0.278461	-1.20214	0.229307	0.358784	0.33475	-1.26116
PA1390	27.8748	-0.133914	0.395057	-0.338973	0.73463	0.823055	0.133914	-1.09727
PA1391	40.6352	-0.795711	0.394908	-2.01493	0.0439123	0.0987978	0.795711	-1.73593
PA1392	42.8831	0.462724	0.423419	1.09283	0.27447	0.41127	0.462724	1.37814
PA1393	15.7484	-0.245018	0.540129	-0.453628	0.650097	0.759162	0.245018	-1.18511
PA1394	23.7041	1.75153	0.427739	4.09485	4.22e-05	0.000269408	1.75153	3.36715
PA1395	65.4925	2.43885	0.256427	9.51092	1.89e-21	1.37e-19	2.43885	5.42211
PA1396	140.284	0.383766	0.174993	2.19304	0.0283046	0.0689592	0.383766	1.30474
PA1397	100.066	0.186016	0.221997	0.837923	0.402074	0.544611	0.186016	1.13762
PA1398	86.3901	-0.0639442	0.314049	-0.203612	0.838657	0.893766	0.0639442	-1.04532
PA1399	41.5393	-0.51688	0.357967	-1.44393	0.148759	0.257019	0.51688	-1.43086
PA1400	135.274	-0.24855	0.278043	-0.893928	0.371361	0.514389	0.24855	-1.18801
PA1401	28.2103	-1.41136	0.366893	-3.84677	0.000119683	0.000671876	1.41136	-2.65987
PA1402	18.364	-0.66825	0.510885	-1.30803	0.190865	0.31215	0.66825	-1.58914
PA1403	40.3804	-0.172359	0.326971	-0.527138	0.598098	0.719487	0.172359	-1.1269
PA1404	15.0081	-0.620881	0.759835	-0.817127	0.413856	0.555508	0.620881	-1.53781
PA1405	131.147	-0.223584	0.199193	-1.12245	0.26167	0.396775	0.223584	-1.16763
PA1406	35.1148	-0.328942	0.341492	-0.963249	0.335423	0.476004	0.328942	-1.25609
PA1407	45.1256	-0.018731	0.304215	-0.0615715	0.950904	0.966694	0.018731	-1.01307
PA1408	267.072	-0.8948	0.945313	-0.946565	0.34386	0.484289	0.8948	-1.85935
PA1409	16.4626	-0.418124	0.416595	-1.00367	0.315538	0.456635	0.418124	-1.33619
PA1410	12.2507	-0.642472	0.493189	-1.30269	0.192681	NA	0.642472	-1.561
PA1411	71.8604	0.110629	0.25879	0.427484	0.669027	0.774553	0.110629	1.0797
PA1412	12.6294	0.76194	0.797011	0.955998	0.339073	NA	0.76194	1.69577
PA1413	77.9692	-0.219565	0.282542	-0.777107	0.437096	0.577028	0.219565	-1.16438
PA1414	777.403	0.709225	0.413108	1.7168	0.0860148	0.168123	0.709225	1.63493
PA1415	51.8017	-0.065029	0.416857	-0.155998	0.876034	0.91599	0.065029	-1.04611
PA1416	28.8049	0.0379039	0.433321	0.0874731	0.930295	0.952628	0.0379039	1.02662
PA1417	28.9371	0.336179	0.380327	0.883922	0.376738	0.519901	0.336179	1.26241
PA1418	17.7128	-0.0949174	0.449982	-0.210936	0.832937	0.890428	0.0949174	-1.068
PA1419	18.0174	0.406162	0.501617	0.809704	0.41811	0.559487	0.406162	1.32516
PA1421	19.8249	0.280554	0.442039	0.634682	0.525636	0.656603	0.280554	1.21466
PA1422	132.243	0.588319	0.210374	2.79654	0.00516526	0.0165721	0.588319	1.50349
PA1423	429.187	0.174344	0.319813	0.545143	0.585655	0.708779	0.174344	1.12845
PA1424	35.7264	0.250226	0.322086	0.77689	0.437224	0.577051	0.250226	1.18939
PA1425	110.363	0.975205	0.221129	4.41012	1.03e-05	7.82e-05	0.975205	1.96592
PA1426	14.1768	0.467393	0.534358	0.874681	0.381747	0.524737	0.467393	1.38261
PA1427	16.0227	0.886189	0.471813	1.87826	0.0603452	0.127398	0.886189	1.84829
PA1428	39.5605	0.6805	0.304479	2.23497	0.0254196	0.0629323	0.6805	1.6027
PA1429	751.406	-0.426625	0.367653	-1.1604	0.245886	0.37925	0.426625	-1.34409
PA1430	814.315	-0.647728	0.208765	-3.10266	0.00191788	0.00722712	0.647728	-1.5667
PA1431	409.261	-1.56345	0.323039	-4.83981	1.3e-06	1.29e-05	1.56345	-2.95559
PA1432	3033.33	-0.396212	0.216631	-1.82897	0.067404	0.138644	0.396212	-1.31605
PA1433	174.456	-0.65475	0.170495	-3.84028	0.000122892	0.000688405	0.65475	-1.57434
PA1434	57.2779	-0.433769	0.281882	-1.53883	0.123846	0.223245	0.433769	-1.35076
PA1435	43.4656	0.96689	0.561029	1.72342	0.0848122	0.166552	0.96689	1.95462
PA1436	53.8464	0.442225	0.275379	1.60588	0.108301	0.200212	0.442225	1.3587
PA1437	65.0561	-0.79331	0.267336	-2.96747	0.00300264	0.0104941	0.79331	-1.73305
PA1438	88.4843	-1.01524	0.259907	-3.90615	9.38e-05	0.000543444	1.01524	-2.02124
PA1439	133.129	0.600901	0.216849	2.77105	0.00558751	0.0177626	0.600901	1.51666
PA1440	867.126	0.278561	0.148829	1.87169	0.0612496	0.128785	0.278561	1.21298
PA1441	719.276	-0.244109	0.196722	-1.24088	0.214649	0.341809	0.244109	-1.18436
PA1442	167.475	0.466813	0.186206	2.50697	0.0121771	0.0334406	0.466813	1.38205
PA1443	642.526	0.184944	0.139328	1.3274	0.184375	0.303789	0.184944	1.13677
PA1444	277.281	-0.0156777	0.191435	-0.0818955	0.93473	0.955289	0.0156777	-1.01093
PA1445	140.513	0.22925	0.260075	0.881474	0.378062	0.520725	0.22925	1.17222
PA1446	180.583	0.244889	0.179584	1.36364	0.172679	0.288854	0.244889	1.185
PA1447	47.9812	0.0991174	0.316629	0.31304	0.754251	0.835362	0.0991174	1.07112
PA1448	58.7484	0.534635	0.253718	2.1072	0.0351003	0.0823785	0.534635	1.44858
PA1449	68.2409	0.195724	0.284813	0.687204	0.491954	0.62779	0.195724	1.1453
PA1450	93.9137	-0.115264	0.230507	-0.500045	0.617043	0.734531	0.115264	-1.08317
PA1451	154.91	-0.489829	0.242818	-2.01727	0.0436677	0.0984683	0.489829	-1.40428
PA1452	441.452	0.212913	0.165033	1.29012	0.197008	0.319485	0.212913	1.15903
PA1453	714.692	-0.184338	0.14938	-1.23402	0.217196	0.344705	0.184338	-1.1363
PA1454	940.52	-0.298579	0.118736	-2.51465	0.0119152	0.0328426	0.298579	-1.22993
PA1455	869.317	-0.134162	0.156972	-0.854689	0.392723	0.535429	0.134162	-1.09746
PA1456	394.348	0.165819	0.153957	1.07704	0.281461	0.418618	0.165819	1.1218
PA1457	902.221	-0.10175	0.188946	-0.538516	0.590221	0.712647	0.10175	-1.07307
PA1458	2544.87	-0.217114	0.114241	-1.9005	0.0573681	0.122404	0.217114	-1.16241
PA1459	800.416	-0.16236	0.133347	-1.21758	0.223383	0.352375	0.16236	-1.11912
PA1460	385.802	-0.201053	0.179605	-1.11942	0.262962	0.398386	0.201053	-1.14954
PA1461	319.896	-0.116489	0.149154	-0.781002	0.434802	0.574729	0.116489	-1.08409
PA1462	436.644	-0.135257	0.153777	-0.879566	0.379095	0.521907	0.135257	-1.09829
PA1463	814.27	-0.117847	0.239423	-0.492214	0.622568	0.73805	0.117847	-1.08511
PA1464	835.37	-0.0706317	0.193625	-0.364787	0.715271	0.809365	0.0706317	-1.05018
PA1465	371.23	0.203106	0.305574	0.664668	0.506263	0.640518	0.203106	1.15117
PA1466	34.7596	0.131436	0.407364	0.322651	0.74696	0.830949	0.131436	1.09538
PA1467	109.307	0.111426	0.241392	0.461597	0.64437	0.755304	0.111426	1.0803
PA1468	41.4136	0.296111	0.338541	0.874667	0.381755	0.524737	0.296111	1.22783
PA1469	104.833	-0.833213	0.236486	-3.5233	0.000426203	0.00199816	0.833213	-1.78165
PA1470	76.0119	-0.613595	0.224423	-2.7341	0.00625516	0.0193761	0.613595	-1.53007
PA1471	133.818	0.959203	0.290526	3.3016	0.000961337	0.00404757	0.959203	1.94424
PA1472	60.1123	0.087135	0.258074	0.337636	0.735637	0.823055	0.087135	1.06226
PA1473	67.3635	0.0665176	0.231059	0.287881	0.773438	0.850765	0.0665176	1.04719
PA1474	628.956	-0.179522	0.138137	-1.2996	0.19374	0.315661	0.179522	-1.13251
PA1475	318.07	1.34195	0.199112	6.73966	1.59e-11	4.49e-10	1.34195	2.53493
PA1476	165.736	1.18819	0.227041	5.23339	1.66e-07	2.06e-06	1.18819	2.27867
PA1477	462.446	0.682289	0.198926	3.42986	0.000603886	0.00271384	0.682289	1.60468
PA1478	29.4119	0.991836	0.326989	3.03324	0.00241944	0.00878628	0.991836	1.98871
PA1479	228.411	0.61292	0.193674	3.16469	0.00155247	0.00602464	0.61292	1.52935
PA1480	774.19	0.680777	0.148301	4.5905	4.42e-06	3.77e-05	0.680777	1.603
PA1481	253.635	0.554687	0.209659	2.64566	0.0081532	0.0239984	0.554687	1.46885
PA1482	209.019	0.678361	0.184598	3.67479	0.000238042	0.00120386	0.678361	1.60032
PA1483	647.379	0.638662	0.221846	2.87885	0.0039913	0.0133231	0.638662	1.55688
PA1484	44.9328	-1.33753	0.308051	-4.34192	1.41e-05	0.000102657	1.33753	-2.52719
PA1485	15.1481	0.280738	0.580256	0.483819	0.628515	0.743024	0.280738	1.21482
PA1486	31.4312	-0.760057	0.333049	-2.28212	0.0224825	0.0566033	0.760057	-1.69356
PA1487	27.6107	-0.212208	0.335279	-0.632928	0.526781	0.657087	0.212208	-1.15846
PA1488	29.2875	-0.0713763	0.443	-0.16112	0.871999	0.91319	0.0713763	-1.05072
PA1489	33.1737	-0.00139068	0.341407	-0.00407338	0.99675	0.998477	0.00139068	-1.00096
PA1490	33.4877	-0.233117	0.322267	-0.723365	0.469456	0.606426	0.233117	-1.17537
PA1491	13.7394	0.227028	0.63445	0.357835	0.720467	0.812946	0.227028	1.17042
PA1492	8.60417	-0.391062	0.627772	-0.622936	0.533327	NA	0.391062	-1.31136
PA1493	1513	-0.757573	0.17404	-4.35287	1.34e-05	9.86e-05	0.757573	-1.69064
PA1494	507.209	0.6466	0.337269	1.91716	0.0552171	0.118495	0.6466	1.56547
PA1495	43.4612	-0.229632	0.30964	-0.74161	0.458324	0.596941	0.229632	-1.17254
PA1496	32.0568	0.256707	0.354343	0.724461	0.468783	0.606249	0.256707	1.19475
PA1497	13.5204	1.17913	0.575404	2.04922	0.0404404	0.0929371	1.17913	2.2644
PA1498	24.9043	-0.462057	0.436367	-1.05887	0.289659	0.427661	0.462057	-1.3775
PA1499	23.7162	-0.192416	0.605002	-0.318041	0.750454	0.832877	0.192416	-1.14268
PA1500	86.391	-0.511838	0.335715	-1.52462	0.127353	0.22814	0.511838	-1.42587
PA1501	54.1194	-1.74412	0.544198	-3.20495	0.00135088	0.00538696	1.74412	-3.34992
PA1502	221.193	0.308305	0.482407	0.639098	0.522759	0.654266	0.308305	1.23825
PA1503	53.8576	0.0779404	0.421274	0.185011	0.85322	0.900275	0.0779404	1.05551
PA1504	183.833	0.0419372	0.270754	0.154891	0.876907	0.916535	0.0419372	1.0295
PA1505	729.292	-0.946793	0.150485	-6.29161	3.14e-10	6.76e-09	0.946793	-1.92758
PA1506	57.3492	-0.0942266	0.292509	-0.322133	0.747352	0.831142	0.0942266	-1.06749
PA1507	86.1408	0.0586648	0.3056	0.191966	0.847769	0.897003	0.0586648	1.0415
PA1508	37.3403	-0.710238	0.305264	-2.32663	0.0199849	0.0511664	0.710238	-1.63607
PA1509	277.002	-0.727792	0.281542	-2.58502	0.00973735	0.0278118	0.727792	-1.6561
PA1510	218.317	-0.16225	0.264848	-0.612613	0.540132	0.668117	0.16225	-1.11903
PA1511	81.1533	0.175002	0.326363	0.536219	0.591807	0.714133	0.175002	1.12897
PA1513	107.65	-0.588991	0.295286	-1.99464	0.0460817	0.102483	0.588991	-1.50419
PA1514	51.4392	-0.886499	0.429746	-2.06284	0.0391275	0.0903927	0.886499	-1.84868
PA1515	129.055	-1.09287	0.298383	-3.66265	0.000249615	0.0012575	1.09287	-2.13298
PA1516	85.8346	-0.746104	0.399181	-1.86909	0.0616107	0.129283	0.746104	-1.67726
PA1517	336.99	-0.730309	0.4114	-1.77518	0.0758681	0.152498	0.730309	-1.65899
PA1518	200.425	-1.02847	0.430059	-2.39146	0.0167814	0.0440618	1.02847	-2.03986
PA1519	28.934	-0.192881	0.451137	-0.427543	0.668984	0.774553	0.192881	-1.14304
PA1520	555.091	-0.121951	0.18689	-0.65253	0.51406	0.646709	0.121951	-1.08821
PA1521	82.5072	0.0500555	0.260988	0.191792	0.847905	0.897003	0.0500555	1.0353
PA1522	57.7224	-0.29804	0.31431	-0.948237	0.343009	0.483483	0.29804	-1.22947
PA1523	106.03	-1.22548	0.28851	-4.24762	2.16e-05	0.000151123	1.22548	-2.33834
PA1524	86.7186	-0.580865	0.316606	-1.83467	0.0665552	0.137333	0.580865	-1.49575
PA1525	32.3281	0.140586	0.387514	0.36279	0.716761	0.810322	0.140586	1.10235
PA1526	290.047	0.401519	0.254247	1.57925	0.114279	0.209004	0.401519	1.3209
PA1527	1580.22	0.179401	0.133286	1.34598	0.178309	0.295705	0.179401	1.13241
PA1528	1205.35	-0.0125646	0.169226	-0.0742476	0.940813	0.960187	0.0125646	-1.00875
PA1529	690.773	-0.121766	0.164069	-0.742163	0.457988	0.596738	0.121766	-1.08807
PA1530	121.592	-0.265736	0.193583	-1.37273	0.169837	0.285016	0.265736	-1.20225
PA1531	39.6249	-1.67693	0.476068	-3.52246	0.000427565	0.00200274	1.67693	-3.19747
PA1532	1168.43	0.0574367	0.144151	0.398449	0.690299	0.789053	0.0574367	1.04062
PA1533	603.772	0.0160537	0.182287	0.0880682	0.929822	0.952331	0.0160537	1.01119
PA1534	387.771	0.33276	0.167082	1.9916	0.0464152	0.103092	0.33276	1.25942
PA1535	154.419	0.243494	0.203479	1.19665	0.231441	0.360941	0.243494	1.18386
PA1536	38.1403	-0.577011	0.36814	-1.56737	0.117028	0.213166	0.577011	-1.49176
PA1537	31.5329	-0.752744	0.42582	-1.76775	0.0771023	0.154181	0.752744	-1.68499
PA1538	85.7552	-0.768235	0.391274	-1.96342	0.0495975	0.108925	0.768235	-1.70318
PA1539	204.304	0.16756	0.213385	0.785247	0.432309	0.572507	0.16756	1.12316
PA1540	24.823	1.34436	0.797714	1.68526	0.0919384	0.176614	1.34436	2.53917
PA1541	61.3265	3.43969	1.17349	2.93117	0.00337684	0.0115372	3.43969	10.8505
PA1542	112.493	1.82985	0.329656	5.55078	2.84e-08	4.22e-07	1.82985	3.55499
PA1543	372.884	0.299965	0.196793	1.52427	0.127442	0.228141	0.299965	1.23111
PA1544	1667.93	-0.368208	0.247543	-1.48745	0.136896	0.240841	0.368208	-1.29075
PA1545	363.942	-0.0452017	0.25908	-0.17447	0.861496	0.906068	0.0452017	-1.03183
PA1546	2082.22	-0.678618	0.39069	-1.73698	0.0823916	0.162658	0.678618	-1.60061
PA1547	91.8121	0.657907	0.267712	2.45752	0.0139902	0.0377423	0.657907	1.57779
PA1548	56.1148	0.63667	0.32247	1.97436	0.0483411	0.106596	0.63667	1.55474
PA1549	414.144	0.463	0.227606	2.03422	0.0419299	0.0954117	0.463	1.37841
PA1550	337.711	0.274958	0.216098	1.27237	0.203241	0.326843	0.274958	1.20996
PA1551	1038.19	0.270192	0.314558	0.858957	0.390364	0.53305	0.270192	1.20597
PA1552	2672.05	0.016904	0.19012	0.0889119	0.929152	0.952041	0.016904	1.01179
PA1552.1	215.105	0.077434	0.238927	0.32409	0.74587	0.830269	0.077434	1.05514
PA1553	1319.15	0.178823	0.227828	0.784904	0.43251	0.572572	0.178823	1.13196
PA1554	2802	0.272116	0.275311	0.988394	0.32296	0.463381	0.272116	1.20758
PA1555	1054.05	-1.35344	0.332023	-4.07635	4.57e-05	0.000288579	1.35344	-2.55521
PA1555.1	73.5525	-1.30437	0.449107	-2.90437	0.00367998	0.0124516	1.30437	-2.46976
PA1556	609.048	-1.18272	0.3435	-3.44314	0.000574991	0.00260649	1.18272	-2.27005
PA1557	2126.26	-0.57479	0.361149	-1.59156	0.111484	0.205149	0.57479	-1.48946
PA1558	54.2677	-0.109236	0.261236	-0.418149	0.675838	0.779663	0.109236	-1.07866
PA1559	263.635	0.393601	0.222951	1.76541	0.0774944	0.154692	0.393601	1.31367
PA1560	155.855	0.393772	0.230275	1.71001	0.0872649	0.16983	0.393772	1.31382
PA1561	1168.76	-0.26931	0.252182	-1.06792	0.285557	0.422651	0.26931	-1.20523
PA1562	929.234	-0.822853	0.184932	-4.4495	8.61e-06	6.69e-05	0.822853	-1.7689
PA1563	239.728	0.455037	0.217833	2.08893	0.0367145	0.0856396	0.455037	1.37082
PA1564	102.404	0.89586	0.228693	3.91731	8.95e-05	0.000522406	0.89586	1.86072
PA1565	30.5581	-0.212659	0.379843	-0.559861	0.575574	0.699834	0.212659	-1.15882
PA1566	24.1105	0.25549	0.510137	0.500825	0.616494	0.734531	0.25549	1.19374
PA1567	16.6994	0.175393	0.602672	0.291026	0.771032	0.849016	0.175393	1.12927
PA1569	11.579	0.0564816	0.66484	0.0849552	0.932297	NA	0.0564816	1.03993
PA1570	210.792	-0.824495	0.251829	-3.27402	0.00106028	0.00440709	0.824495	-1.77092
PA1571	138.71	-1.21063	0.366818	-3.30036	0.000965624	0.00406233	1.21063	-2.31439
PA1572	483.144	-1.19432	0.178694	-6.68359	2.33e-11	6.32e-10	1.19432	-2.28836
PA1573	156.068	-0.920643	0.273749	-3.36309	0.000770748	0.00333969	0.920643	-1.89296
PA1574	147.572	-0.504853	0.325358	-1.55168	0.120738	0.218699	0.504853	-1.41898
PA1575	56.263	0.0151663	0.266486	0.0569122	0.954615	0.968574	0.0151663	1.01057
PA1576	207.276	-1.13614	0.182489	-6.22577	4.79e-10	9.94e-09	1.13614	-2.19792
PA1577	32.4151	0.830078	0.483528	1.71671	0.0860323	0.168123	0.830078	1.77778
PA1578	88.193	-0.5358	0.209134	-2.56199	0.0104073	0.0294027	0.5358	-1.44975
PA1579	900.092	-0.458361	0.18605	-2.46364	0.0137533	0.0372335	0.458361	-1.37398
PA1580	3928.91	0.747796	0.34902	2.14256	0.0321486	0.0765005	0.747796	1.67923
PA1581	1889.54	0.437689	0.314943	1.38974	0.164608	0.277762	0.437689	1.35443
PA1582	757.155	0.573376	0.257111	2.23007	0.0257429	0.0635814	0.573376	1.488
PA1583	4634.11	0.640632	0.213612	2.99905	0.00270825	0.00965324	0.640632	1.55901
PA1584	2397.24	0.420787	0.217882	1.93126	0.0534505	0.115514	0.420787	1.33866
PA1585	8645.19	0.16627	0.199221	0.8346	0.403943	0.546857	0.16627	1.12215
PA1586	3313.41	0.213605	0.199606	1.07014	0.284558	0.421891	0.213605	1.15958
PA1587	5885.19	0.119989	0.224427	0.534648	0.592893	0.714713	0.119989	1.08673
PA1588	11913.8	0.365307	0.225696	1.61858	0.105537	0.196394	0.365307	1.28816
PA1589	9808.48	0.294372	0.241613	1.21836	0.223086	0.35212	0.294372	1.22635
PA1590	970.8	0.861289	0.177039	4.86498	1.14e-06	1.16e-05	0.861289	1.81666
PA1591	86.3566	1.22189	0.277538	4.4026	1.07e-05	8.07e-05	1.22189	2.33252
PA1592	955.375	1.75433	0.27545	6.36895	1.9e-10	4.33e-09	1.75433	3.37369
PA1593	95.4524	0.608483	0.231557	2.62779	0.00859426	0.0250979	0.608483	1.52466
PA1594	85.5004	0.297917	0.232486	1.28144	0.20004	0.323294	0.297917	1.22937
PA1595	167.149	0.556136	0.227252	2.44722	0.0143961	0.0386571	0.556136	1.47033
PA1596	6013.74	0.249025	0.309206	0.80537	0.420606	0.562249	0.249025	1.1884
PA1597	383.765	-0.200422	0.310563	-0.645351	0.518699	0.650526	0.200422	-1.14903
PA1598	31.165	-1.32776	0.348539	-3.80951	0.000139245	0.000765319	1.32776	-2.51013
PA1599	77.8506	-0.306275	0.29205	-1.04871	0.294312	0.433022	0.306275	-1.23651
PA1600	20.2395	0.753987	0.445327	1.69311	0.0904347	0.174434	0.753987	1.68645
PA1601	35.0758	0.0540421	0.412719	0.130941	0.895822	0.929298	0.0540421	1.03817
PA1602	12.5379	0.602915	0.654318	0.92144	0.356821	NA	0.602915	1.51878
PA1603	49.7778	0.843967	0.326109	2.58799	0.00965383	0.0276188	0.843967	1.79498
PA1604	182.468	0.12679	0.253529	0.500099	0.617006	0.734531	0.12679	1.09186
PA1605	52.0717	-0.242021	0.380209	-0.636548	0.524419	0.655709	0.242021	-1.18265
PA1606	12.6979	-0.483977	0.639128	-0.757245	0.448903	NA	0.483977	-1.39859
PA1607	173.153	-0.243833	0.224955	-1.08392	0.2784	0.415603	0.243833	-1.18413
PA1608	331.938	-0.0311124	0.173228	-0.179603	0.857464	0.903288	0.0311124	-1.0218
PA1609	2890.56	-0.138733	0.17825	-0.778306	0.436389	0.576342	0.138733	-1.10094
PA1610	1152.16	-0.157526	0.230328	-0.683921	0.494025	0.629514	0.157526	-1.11537
PA1611	291.232	-0.248334	0.215262	-1.15364	0.24865	0.382493	0.248334	-1.18783
PA1612	60.3605	-0.310322	0.249939	-1.24159	0.214389	0.341709	0.310322	-1.23998
PA1613	228.555	-0.0548995	0.188276	-0.29159	0.7706	0.84872	0.0548995	-1.03879
PA1614	467.298	0.582252	0.134349	4.33388	1.47e-05	0.000106038	0.582252	1.49718
PA1615	135.751	-0.246916	0.187349	-1.31795	0.187521	0.308037	0.246916	-1.18667
PA1616	221.606	0.0562015	0.227312	0.247244	0.80472	0.872087	0.0562015	1.03972
PA1617	256.14	0.392003	0.161307	2.43017	0.0150918	0.040214	0.392003	1.31221
PA1618	148.721	-1.49593	0.204567	-7.31268	2.62e-13	9.53e-12	1.49593	-2.82046
PA1619	96.7246	-0.727095	0.293077	-2.4809	0.0131052	0.0358002	0.727095	-1.6553
PA1620	13.1967	0.465012	0.540709	0.860005	0.389786	0.532725	0.465012	1.38033
PA1621	126.61	-0.451245	0.191586	-2.35531	0.0185073	0.0478926	0.451245	-1.36722
PA1622	100.287	-0.704577	0.239227	-2.94523	0.00322715	0.0111293	0.704577	-1.62967
PA1623	265.635	-0.905866	0.207874	-4.35777	1.31e-05	9.67e-05	0.905866	-1.87367
PA1624	211.349	-1.21971	0.225503	-5.40882	6.34e-08	8.59e-07	1.21971	-2.32899
PA1625	104.504	-0.153139	0.249341	-0.614176	0.539099	0.667607	0.153139	-1.11199
PA1626	78.5393	0.231139	0.224533	1.02942	0.303283	0.443712	0.231139	1.17376
PA1627	36.5644	0.75764	0.370226	2.04642	0.0407146	0.093421	0.75764	1.69072
PA1628	121.325	-0.16267	0.282505	-0.575812	0.564742	0.690868	0.16267	-1.11936
PA1629	65.8081	-0.139166	0.29276	-0.47536	0.634531	0.747588	0.139166	-1.10127
PA1630	206.913	-0.140757	0.249717	-0.563666	0.572982	0.697823	0.140757	-1.10248
PA1631	133.001	-0.0592644	0.2377	-0.249324	0.80311	0.871431	0.0592644	-1.04193
PA1633	14.6539	-0.124125	0.461365	-0.269039	0.7879	0.861755	0.124125	-1.08985
PA1634	20.5706	0.0214594	0.421884	0.0508656	0.959433	0.971568	0.0214594	1.01499
PA1635	6.57514	0.298176	0.668498	0.446039	0.655569	NA	0.298176	1.22959
PA1636	184.605	0.179038	0.226117	0.791793	0.428482	0.569074	0.179038	1.13213
PA1637	71.3214	-0.614433	0.271909	-2.2597	0.02384	0.0596171	0.614433	-1.53096
PA1638	73.0195	0.890524	0.250311	3.55768	0.000374151	0.00177653	0.890524	1.85385
PA1639	185.185	0.776866	0.195838	3.96688	7.28e-05	0.00043709	0.776866	1.71341
PA1640	263.376	-0.833659	0.190966	-4.36549	1.27e-05	9.4e-05	0.833659	-1.7822
PA1641	54.7439	-0.279377	0.288929	-0.966943	0.333573	0.474423	0.279377	-1.21367
PA1642	532.494	0.341829	0.177818	1.92235	0.0545614	0.117475	0.341829	1.26736
PA1643	389.199	0.453908	0.179793	2.52461	0.0115828	0.0321825	0.453908	1.36975
PA1644	165.048	-0.0848534	0.202749	-0.418515	0.675571	0.779528	0.0848534	-1.06058
PA1645	67.8263	-0.478947	0.254562	-1.88146	0.0599095	0.126684	0.478947	-1.39373
PA1646	91.2087	-0.0368101	0.254337	-0.144729	0.884925	0.921582	0.0368101	-1.02584
PA1647	110.802	-0.551564	0.269145	-2.04932	0.0404307	0.0929371	0.551564	-1.46567
PA1648	147.694	-1.54404	0.265708	-5.81102	6.21e-09	1.06e-07	1.54404	-2.91609
PA1649	229.804	-0.169087	0.297905	-0.567588	0.570315	0.695552	0.169087	-1.12435
PA1650	166.2	0.209008	0.248732	0.840292	0.400745	0.543517	0.209008	1.15589
PA1651	240.361	0.0138896	0.253339	0.054826	0.956277	0.969695	0.0138896	1.00967
PA1652	52.0015	-0.628654	0.28768	-2.18525	0.0288703	0.0702212	0.628654	-1.54612
PA1653	42.0548	0.0716461	0.353701	0.202561	0.839478	0.894115	0.0716461	1.05092
PA1654	214.008	-0.950878	0.188892	-5.03397	4.8e-07	5.35e-06	0.950878	-1.93305
PA1655	220.682	-1.37063	0.255876	-5.35664	8.48e-08	1.11e-06	1.37063	-2.58584
PA1656	403.681	-0.803966	0.3102	-2.59177	0.00954843	0.0273774	0.803966	-1.74589
PA1657	112.637	-0.987883	0.307499	-3.21264	0.0013152	0.00527702	0.987883	-1.98327
PA1658	268.627	-1.07897	0.312026	-3.45795	0.000544308	0.00247603	1.07897	-2.11253
PA1659	41.2175	-1.54797	0.407693	-3.79691	0.000146513	0.000799216	1.54797	-2.92406
PA1660	110.162	-1.25305	0.285588	-4.3876	1.15e-05	8.58e-05	1.25305	-2.38344
PA1661	58.8601	-0.877588	0.329681	-2.66193	0.00776938	0.0231039	0.877588	-1.8373
PA1662	259.217	-0.99858	0.255939	-3.90163	9.55e-05	0.000552468	0.99858	-1.99803
PA1663	111.784	-0.859012	0.283435	-3.03072	0.00243973	0.00883532	0.859012	-1.8138
PA1664	10.3199	-0.207402	0.635637	-0.32629	0.744205	NA	0.207402	-1.15461
PA1665	76.8415	-0.981667	0.300086	-3.27128	0.0010706	0.00444292	0.981667	-1.97475
PA1666	41.2047	-1.11011	0.320443	-3.4643	0.00053161	0.0024225	1.11011	-2.15862
PA1667	88.6168	-0.982571	0.233058	-4.21599	2.49e-05	0.000169615	0.982571	-1.97598
PA1668	55.6433	-0.703015	0.330277	-2.12856	0.0332903	0.0788542	0.703015	-1.6279
PA1669	235.012	-0.725291	0.254765	-2.8469	0.00441471	0.0145314	0.725291	-1.65323
PA1670	52.6367	-0.926171	0.374234	-2.47484	0.0133295	0.0362953	0.926171	-1.90023
PA1671	42.0409	-0.423579	0.396026	-1.06957	0.284811	0.422026	0.423579	-1.34125
PA1672	170.755	-0.888513	0.185876	-4.78013	1.75e-06	1.67e-05	0.888513	-1.85127
PA1673	1205.19	0.201447	0.398969	0.504919	0.613616	0.732398	0.201447	1.14985
PA1674	454.954	0.0372008	0.232075	0.160297	0.872647	0.913374	0.0372008	1.02612
PA1675	151.145	1.02112	0.275987	3.69988	0.0002157	0.00111359	1.02112	2.02949
PA1676	68.8509	0.823271	0.234335	3.51323	0.000442697	0.00206804	0.823271	1.76941
PA1677	366.847	0.132899	0.281631	0.471892	0.637004	0.749316	0.132899	1.09649
PA1678	407.711	0.251611	0.150747	1.66909	0.0950993	0.181148	0.251611	1.19054
PA1679	372.067	-0.236102	0.196292	-1.20281	0.229049	0.358596	0.236102	-1.17781
PA1680	50.5407	0.147847	0.412371	0.358529	0.719947	0.812536	0.147847	1.10791
PA1681	889.28	-0.155667	0.156489	-0.994752	0.319857	0.459944	0.155667	-1.11394
PA1682	129.677	0.539879	0.19937	2.70793	0.00677048	0.0205924	0.539879	1.45385
PA1683	186.302	-0.346049	0.178713	-1.93634	0.0528265	0.114622	0.346049	-1.27107
PA1684	332.228	-0.265956	0.155496	-1.71038	0.0871963	0.169824	0.265956	-1.20243
PA1685	337.687	-0.232682	0.245453	-0.947972	0.343144	0.483542	0.232682	-1.17502
PA1686	123.729	-0.804122	0.198387	-4.05329	5.05e-05	0.000314746	0.804122	-1.74608
PA1687	282.812	1.10112	0.21129	5.21139	1.87e-07	2.27e-06	1.10112	2.14521
PA1688	233.74	0.221723	0.188964	1.17336	0.240651	0.37239	0.221723	1.16613
PA1689	927.246	-0.261437	0.133219	-1.96246	0.0497095	0.109059	0.261437	-1.19867
PA1690	22.7715	1.49671	0.385148	3.88606	0.000101884	0.000582644	1.49671	2.82198
PA1691	16.1133	1.46484	0.580271	2.5244	0.0115897	0.0321825	1.46484	2.76032
PA1692	10.318	1.00374	0.582385	1.72349	0.0847992	NA	1.00374	2.00519
PA1693	65.762	0.571515	0.348315	1.6408	0.100839	0.18972	0.571515	1.48608
PA1694	33.4438	1.14577	0.357225	3.20742	0.0013393	0.00535307	1.14577	2.21264
PA1695	53.0058	1.38425	0.380771	3.6354	0.000277553	0.00136263	1.38425	2.61037
PA1696	27.4214	1.72222	0.378856	4.54584	5.47e-06	4.55e-05	1.72222	3.29943
PA1697	130.104	1.75481	0.362747	4.83758	1.31e-06	1.3e-05	1.75481	3.37483
PA1698	80.6708	1.73068	0.317157	5.45685	4.85e-08	6.82e-07	1.73068	3.31884
PA1699	16.996	1.58414	0.490444	3.23	0.00123789	0.00500656	1.58414	2.99828
PA1700	18.8199	1.0403	0.410395	2.53486	0.0112491	0.0313691	1.0403	2.05665
PA1701	22.3724	1.27542	0.377784	3.37605	0.000735343	0.00320496	1.27542	2.42069
PA1702	10.9428	1.76141	0.535011	3.29229	0.000993762	NA	1.76141	3.39029
PA1703	124.793	1.09713	0.24634	4.45371	8.44e-06	6.59e-05	1.09713	2.13928
PA1704	15.5363	0.710862	0.517495	1.37366	0.169547	0.28462	0.710862	1.63678
PA1705	14.7949	1.21487	0.473245	2.56711	0.010255	0.0290195	1.21487	2.3212
PA1706	69.058	1.00488	0.248022	4.05156	5.09e-05	0.000316706	1.00488	2.00677
PA1707	37.996	0.930676	0.345513	2.69361	0.00706829	0.0212744	0.930676	1.90617
PA1708	258.476	0.508969	0.299937	1.69692	0.0897126	0.173251	0.508969	1.42303
PA1709	218.786	0.428139	0.291371	1.4694	0.141725	0.246999	0.428139	1.3455
PA1710	157.246	0.382434	0.221778	1.7244	0.0846353	0.16633	0.382434	1.30354
PA1711	74.5325	0.195081	0.236964	0.823252	0.410365	0.552532	0.195081	1.14479
PA1712	120.042	0.55731	0.278168	2.0035	0.0451234	0.100696	0.55731	1.47152
PA1713	525.23	0.457276	0.301368	1.51733	0.129183	0.230071	0.457276	1.37295
PA1714	539.648	0.556857	0.2754	2.02199	0.0431772	0.0976369	0.556857	1.47106
PA1715	98.4798	1.2462	0.283645	4.39353	1.12e-05	8.37e-05	1.2462	2.37216
PA1716	284.601	1.21531	0.270319	4.49583	6.93e-06	5.55e-05	1.21531	2.3219
PA1717	111.271	0.883065	0.321666	2.74528	0.00604588	0.0189193	0.883065	1.84429
PA1718	18.0164	1.05967	0.487203	2.175	0.0296298	0.0716844	1.05967	2.08445
PA1719	61.2227	0.70604	0.35506	1.98851	0.0467553	0.103538	0.70604	1.63132
PA1720	70.4103	0.657192	0.346227	1.89815	0.0576759	0.122887	0.657192	1.57701
PA1721	78.0889	0.877754	0.405425	2.16502	0.0303859	0.0731526	0.877754	1.83751
PA1722	67.3993	0.678189	0.34907	1.94284	0.0520351	0.113254	0.678189	1.60013
PA1723	110.021	0.894383	0.290973	3.07377	0.00211373	0.00784662	0.894383	1.85881
PA1724	38.4601	0.950253	0.436243	2.17826	0.0293865	0.0712616	0.950253	1.93221
PA1725	64.2526	0.879155	0.303188	2.8997	0.00373516	0.0125892	0.879155	1.8393
PA1726	412.446	0.443097	0.181906	2.43586	0.0148563	0.0396473	0.443097	1.35952
PA1727	482.894	0.405146	0.169057	2.39651	0.0165522	0.0435478	0.405146	1.32422
PA1728	420.093	-0.658597	0.169259	-3.89106	9.98e-05	0.000572852	0.658597	-1.57855
PA1729	343.847	-0.824699	0.237713	-3.46931	0.000521804	0.0023799	0.824699	-1.77117
PA1730	157.903	-0.46264	0.217331	-2.12874	0.0332758	0.0788542	0.46264	-1.37806
PA1731	42.9061	-0.497147	0.298583	-1.66502	0.0959082	0.182355	0.497147	-1.41142
PA1732	57.6462	-0.450606	0.244408	-1.84366	0.0652323	0.135247	0.450606	-1.36661
PA1733	87.4066	-0.797506	0.276401	-2.88532	0.00391018	0.0130859	0.797506	-1.73809
PA1734	74.0183	-1.20113	0.330147	-3.63817	0.000274578	0.00135699	1.20113	-2.2992
PA1735	37.3455	0.246474	0.402316	0.612636	0.540117	0.668117	0.246474	1.1863
PA1736	86.3042	-0.328867	0.242131	-1.35822	0.174394	0.291099	0.328867	-1.25603
PA1737	178.401	-1.14456	0.20629	-5.54832	2.88e-08	4.26e-07	1.14456	-2.21079
PA1738	171.954	-0.274073	0.213312	-1.28484	0.198848	0.321867	0.274073	-1.20922
PA1739	36.1667	0.374873	0.327497	1.14466	0.252349	0.386809	0.374873	1.29673
PA1740	34.7027	-0.330397	0.382725	-0.863273	0.387987	0.531059	0.330397	-1.25736
PA1741	114.978	-0.0569667	0.217625	-0.261765	0.793502	0.865527	0.0569667	-1.04028
PA1742	591.38	0.0381134	0.251043	0.151821	0.879328	0.917959	0.0381134	1.02677
PA1745	43.62	-0.391118	0.390617	-1.00128	0.31669	0.457666	0.391118	-1.31141
PA1746	683.033	-0.564036	0.43076	-1.3094	0.190399	0.311683	0.564036	-1.4784
PA1748	243.764	0.258349	0.192476	1.34224	0.179518	0.29733	0.258349	1.19611
PA1749	317.09	-0.471727	0.195294	-2.41547	0.0157148	0.0416607	0.471727	-1.38677
PA1750	1832.46	-0.735198	0.17182	-4.27888	1.88e-05	0.000133354	0.735198	-1.66463
PA1751	101.518	-1.01965	0.199579	-5.10903	3.24e-07	3.72e-06	1.01965	-2.02743
PA1752	465.643	-0.969983	0.166894	-5.81198	6.17e-09	1.06e-07	0.969983	-1.95882
PA1753	274.762	-0.260434	0.197478	-1.3188	0.187236	0.307666	0.260434	-1.19784
PA1754	857.07	-0.430273	0.219492	-1.96031	0.0499597	0.109516	0.430273	-1.34749
PA1755	141.877	0.8751	0.245817	3.55996	0.000370905	0.00176273	0.8751	1.83414
PA1756	429.525	0.742503	0.246337	3.01418	0.00257678	0.0092864	0.742503	1.67308
PA1757	122.128	0.942519	0.318692	2.95746	0.00310184	0.0107911	0.942519	1.92188
PA1758	316.267	-0.0790545	0.204251	-0.387046	0.698722	0.796703	0.0790545	-1.05633
PA1759	718.269	-1.0936	0.158853	-6.88438	5.8e-12	1.73e-10	1.0936	-2.13406
PA1760	431.214	-1.13747	0.142433	-7.98602	1.39e-15	6.53e-14	1.13747	-2.19995
PA1761	110.859	-0.704277	0.207823	-3.38883	0.000701916	0.00307472	0.704277	-1.62933
PA1762	69.105	-0.751377	0.241904	-3.1061	0.00189574	0.00715404	0.751377	-1.6834
PA1763	22.2653	-0.32057	0.428928	-0.747376	0.454837	0.59397	0.32057	-1.24882
PA1764	20.9697	-0.0787527	0.391433	-0.201191	0.840549	0.894523	0.0787527	-1.0561
PA1765	33.7763	-0.399323	0.371537	-1.07479	0.28247	0.419634	0.399323	-1.31889
PA1766	1178.6	0.384551	0.135484	2.83834	0.00453486	0.0148424	0.384551	1.30545
PA1767	1582.28	0.564944	0.201263	2.80699	0.00500067	0.0161236	0.564944	1.47933
PA1768	517.234	0.959692	0.233973	4.10173	4.1e-05	0.000264714	0.959692	1.94489
PA1769	313.761	0.698596	0.330885	2.1113	0.0347467	0.0818199	0.698596	1.62292
PA1770	5775.82	0.036834	0.119388	0.308523	0.757684	0.838399	0.036834	1.02586
PA1771	289.568	0.791252	0.150597	5.25411	1.49e-07	1.87e-06	0.791252	1.73058
PA1772	512.193	-0.698653	0.1608	-4.34485	1.39e-05	0.00010158	0.698653	-1.62299
PA1773	248.733	-0.215825	0.179568	-1.20191	0.2294	0.358792	0.215825	-1.16137
PA1774	156.394	0.424838	0.228127	1.86229	0.0625629	0.130597	0.424838	1.34242
PA1775	873.165	0.397538	0.195695	2.03141	0.0422129	0.0959284	0.397538	1.31726
PA1776	2234.28	0.165802	0.235926	0.702769	0.4822	0.618528	0.165802	1.12179
PA1777	49317.8	-0.130176	0.133135	-0.977773	0.328186	0.468169	0.130176	-1.09443
PA1778	19.6559	-0.548917	0.416987	-1.31639	0.188043	0.308699	0.548917	-1.46299
PA1779	43.8472	-0.722144	0.332322	-2.17302	0.0297788	0.0719781	0.722144	-1.64963
PA1781	20.1147	-0.394639	0.485256	-0.81326	0.416069	0.557472	0.394639	-1.31461
PA1782	18.3123	0.595594	0.462332	1.28824	0.197663	0.320261	0.595594	1.51109
PA1783	12.5916	1.67541	0.631951	2.65117	0.0080213	NA	1.67541	3.1941
PA1784	42.1113	-0.741527	0.403095	-1.83958	0.0658296	0.136159	0.741527	-1.67194
PA1785	11.3175	0.818932	0.57987	1.41227	0.157871	NA	0.818932	1.7641
PA1786	36.9478	1.66639	0.336418	4.95332	7.3e-07	7.78e-06	1.66639	3.17419
PA1787	5880.54	0.239713	0.176697	1.35663	0.174897	0.29144	0.239713	1.18076
PA1788	79.4697	0.304844	0.341996	0.891366	0.372733	0.515604	0.304844	1.23529
PA1789	1051.3	-0.517306	0.320413	-1.6145	0.106419	0.197335	0.517306	-1.43128
PA1790	190.351	1.16514	0.209614	5.55851	2.72e-08	4.08e-07	1.16514	2.24255
PA1791	444.125	1.35702	0.214833	6.31662	2.67e-10	5.87e-09	1.35702	2.56155
PA1792	349.321	-0.165586	0.152263	-1.0875	0.276815	0.414188	0.165586	-1.12162
PA1793	1319.11	-0.017792	0.2823	-0.0630253	0.949746	0.965705	0.017792	-1.01241
PA1794	1639.37	0.258326	0.163675	1.57828	0.114501	0.209114	0.258326	1.19609
PA1795	1821.38	0.0574196	0.156913	0.365932	0.714416	0.808925	0.0574196	1.0406
PA1796	611.93	0.965457	0.173726	5.55736	2.74e-08	4.1e-07	0.965457	1.95268
PA1797	157.802	0.756476	0.278795	2.71338	0.00666005	0.0203278	0.756476	1.68936
PA1798	170.955	0.733759	0.194797	3.76678	0.000165368	0.000888087	0.733759	1.66297
PA1799	140.373	0.66528	0.226609	2.9358	0.00332684	0.0114126	0.66528	1.58588
PA1800	8159.44	0.745983	0.151115	4.93654	7.95e-07	8.39e-06	0.745983	1.67712
PA1801	2683.41	0.217806	0.129811	1.67787	0.093373	0.178579	0.217806	1.16296
PA1802	8224.64	-0.190094	0.148793	-1.27758	0.201398	0.324823	0.190094	-1.14084
PA1803	6707.17	-0.356374	0.159536	-2.23382	0.0254951	0.0630892	0.356374	-1.2802
PA1804	6177.19	-0.321595	0.14687	-2.18966	0.0285489	0.0694896	0.321595	-1.24971
PA1805	2895.29	-0.291291	0.156053	-1.86662	0.0619549	0.129729	0.291291	-1.22373
PA1806	179.346	-0.649878	0.197603	-3.2888	0.00100616	0.00421532	0.649878	-1.56904
PA1807	206.622	-0.800957	0.171049	-4.68261	2.83e-06	2.59e-05	0.800957	-1.74226
PA1808	96.7999	-0.942073	0.248033	-3.79817	0.000145769	0.000795996	0.942073	-1.92129
PA1809	104.859	-0.79782	0.204234	-3.90641	9.37e-05	0.000543444	0.79782	-1.73847
PA1810	370.409	-1.0959	0.167977	-6.52412	6.84e-11	1.7e-09	1.0959	-2.13747
PA1811	188.009	-0.493278	0.25623	-1.92514	0.054212	0.116868	0.493278	-1.40764
PA1812	1303.48	-0.127976	0.20219	-0.632948	0.526768	0.657087	0.127976	-1.09276
PA1813	146.139	-0.392342	0.244804	-1.60268	0.109006	0.201158	0.392342	-1.31252
PA1814	250.754	-0.152521	0.158915	-0.959765	0.337174	0.477326	0.152521	-1.11151
PA1815	236.935	0.610935	0.190821	3.20162	0.00136657	0.00543703	0.610935	1.52725
PA1816	397.601	0.552835	0.161368	3.42592	0.000612724	0.00274172	0.552835	1.46697
PA1817	86.0574	-1.0872	0.265491	-4.09504	4.22e-05	0.000269408	1.0872	-2.12461
PA1818	378.53	-0.865906	0.180017	-4.81014	1.51e-06	1.46e-05	0.865906	-1.82248
PA1819	282.4	-0.320135	0.14843	-2.15681	0.0310206	0.0744265	0.320135	-1.24845
PA1820	113.781	-0.80978	0.219893	-3.6826	0.000230868	0.00117442	0.80978	-1.75294
PA1821	676.152	-0.3875	0.162462	-2.38518	0.017071	0.0446195	0.3875	-1.30812
PA1822	1198.09	-0.50608	0.177635	-2.84898	0.00438592	0.0144549	0.50608	-1.42019
PA1823	467.729	-0.457756	0.186299	-2.4571	0.0140063	0.0377662	0.457756	-1.3734
PA1824	68.3725	1.55536	0.331046	4.69833	2.62e-06	2.42e-05	1.55536	2.93908
PA1825	80.9694	0.233062	0.252516	0.922956	0.35603	0.497481	0.233062	1.17533
PA1826	64.6451	-0.816245	0.282057	-2.8939	0.00380488	0.0127911	0.816245	-1.76082
PA1827	35.4034	0.217866	0.324513	0.671364	0.501989	0.636538	0.217866	1.16301
PA1828	679.068	-1.30603	0.172789	-7.5585	4.08e-14	1.73e-12	1.30603	-2.4726
PA1829	529.973	-0.866459	0.224717	-3.85578	0.000115361	0.000651835	0.866459	-1.82318
PA1830	1129	-0.590726	0.196643	-3.00405	0.0026641	0.0095285	0.590726	-1.506
PA1831	257.18	0.079817	0.204977	0.389394	0.696985	0.79507	0.079817	1.05688
PA1832	531.541	-0.563707	0.172886	-3.26057	0.00111188	0.00456688	0.563707	-1.47806
PA1833	859.669	-0.898741	0.172344	-5.2148	1.84e-07	2.24e-06	0.898741	-1.86444
PA1834	213.776	-0.582078	0.183657	-3.16937	0.00152767	0.00595683	0.582078	-1.497
PA1835	114.49	0.307995	0.26929	1.14373	0.252736	0.386835	0.307995	1.23799
PA1836	80.5235	-0.17186	0.258244	-0.665495	0.505734	0.640039	0.17186	-1.12651
PA1837	651.268	0.463346	0.163601	2.83217	0.00462333	0.015094	0.463346	1.37874
PA1838	2753.31	0.463887	0.184869	2.50927	0.0120982	0.0332589	0.463887	1.37925
PA1839	280.136	1.02977	0.198447	5.18912	2.11e-07	2.52e-06	1.02977	2.04169
PA1840	132.679	0.0733055	0.290138	0.252658	0.800533	0.870086	0.0733055	1.05212
PA1841	187.09	0.219235	0.198705	1.10332	0.269888	0.406041	0.219235	1.16412
PA1842	300.746	-0.197483	0.16256	-1.21483	0.224431	0.353279	0.197483	-1.1467
PA1843	1954.48	0.0398023	0.158259	0.251502	0.801426	0.870512	0.0398023	1.02797
PA1844	41.8429	1.04284	0.336693	3.09731	0.00195287	0.00732184	1.04284	2.06028
PA1845	43.4787	1.20016	0.286664	4.18665	2.83e-05	0.000190101	1.20016	2.29765
PA1846	482.571	0.557889	0.167396	3.33275	0.000859919	0.00367709	0.557889	1.47211
PA1847	1104.02	0.587643	0.228236	2.57472	0.0100322	0.0285598	0.587643	1.50279
PA1848	32.7778	-0.280351	0.411347	-0.681543	0.495528	0.631113	0.280351	-1.21449
PA1850	82.8695	-0.126121	0.244366	-0.516116	0.605773	0.725534	0.126121	-1.09136
PA1851	78.3195	-1.04649	0.277295	-3.77393	0.000160698	0.000866604	1.04649	-2.0655
PA1852	457.089	-0.205124	0.275771	-0.743821	0.456985	0.596177	0.205124	-1.15279
PA1853	237.305	0.280651	0.177099	1.58472	0.113031	0.20719	0.280651	1.21474
PA1854	13.9975	0.827632	0.523354	1.5814	0.113787	0.208356	0.827632	1.77477
PA1856	30.5664	0.0839968	0.419827	0.200075	0.841422	0.894761	0.0839968	1.05995
PA1857	236.284	0.584399	0.176938	3.30285	0.000957077	0.00403617	0.584399	1.49941
PA1858	31.2537	-0.825263	0.43409	-1.90113	0.0572847	0.122326	0.825263	-1.77186
PA1859	47.2307	-0.586536	0.26844	-2.18498	0.0288903	0.0702218	0.586536	-1.50164
PA1860	70.8161	0.0347214	0.352023	0.0986338	0.921429	0.947277	0.0347214	1.02436
PA1861	117.546	-0.638607	0.221121	-2.88804	0.00387645	0.0130065	0.638607	-1.55683
PA1862	79.2071	0.198109	0.244158	0.811395	0.417139	0.558474	0.198109	1.14719
PA1863	91.9977	0.958853	0.375085	2.55636	0.0105773	0.0297859	0.958853	1.94376
PA1864	44.9248	0.525882	0.484894	1.08453	0.27813	0.415594	0.525882	1.43981
PA1865	224.694	-0.330576	0.186368	-1.77378	0.0760994	0.152845	0.330576	-1.25751
PA1866	193.373	-0.13522	0.195146	-0.692918	0.488361	0.624939	0.13522	-1.09826
PA1867	16.6718	1.42448	0.453114	3.14376	0.00166792	0.00640578	1.42448	2.68418
PA1868	38.2261	0.541335	0.341699	1.58425	0.113138	0.207313	0.541335	1.45532
PA1869	306.889	-1.06023	0.271613	-3.90348	9.48e-05	0.000548879	1.06023	-2.08527
PA1870	41.8108	-0.323486	0.354876	-0.911544	0.362009	0.503984	0.323486	-1.25135
PA1871	197.654	-2.86502	0.23197	-12.3508	4.82e-35	1.31e-32	2.86502	-7.28546
PA1872	155.932	-1.53111	0.220878	-6.93191	4.15e-12	1.26e-10	1.53111	-2.89008
PA1873	8.52832	0.100407	0.795105	0.126282	0.899509	NA	0.100407	1.07208
PA1874	404.272	-2.10225	0.359255	-5.8517	4.87e-09	8.44e-08	2.10225	-4.29379
PA1875	65.0234	-1.07862	0.298049	-3.61893	0.000295828	0.00144417	1.07862	-2.11201
PA1876	118.062	-1.0156	0.244397	-4.15554	3.25e-05	0.000214046	1.0156	-2.02174
PA1877	38.7589	-1.27772	0.393738	-3.24511	0.00117406	0.00478259	1.27772	-2.42456
PA1878	26.2296	-0.592564	0.42074	-1.40839	0.159017	0.270521	0.592564	-1.50792
PA1879	20.669	0.232993	0.426623	0.546134	0.584974	0.708283	0.232993	1.17527
PA1880	266.656	-1.04925	0.231545	-4.53151	5.86e-06	4.82e-05	1.04925	-2.06945
PA1881	42.7037	-0.426864	0.35672	-1.19663	0.231449	0.360941	0.426864	-1.34431
PA1882	33.8973	1.30715	0.481736	2.71342	0.00665928	0.0203278	1.30715	2.47453
PA1883	9.74208	1.81738	0.879135	2.06724	0.0387118	NA	1.81738	3.52441
PA1884	34.629	-0.0128396	0.335746	-0.038242	0.969495	0.978986	0.0128396	-1.00894
PA1885	36.7521	-1.11716	0.398045	-2.80663	0.00500625	0.0161316	1.11716	-2.1692
PA1886	236.387	0.050703	0.198329	0.255651	0.79822	0.868705	0.050703	1.03577
PA1887	24.8631	-0.766782	0.471933	-1.62477	0.104212	0.194588	0.766782	-1.70147
PA1888	78.0823	-0.363673	0.317621	-1.14499	0.252214	0.386718	0.363673	-1.2867
PA1889	95.3284	0.954075	0.301212	3.16745	0.00153783	0.00598122	0.954075	1.93734
PA1890	118.616	-1.05787	0.192645	-5.4913	3.99e-08	5.7e-07	1.05787	-2.08186
PA1891	22.2121	-0.488046	0.439988	-1.10922	0.267333	0.403434	0.488046	-1.40254
PA1892	61.6596	-0.813777	0.259504	-3.1359	0.00171327	0.00655579	0.813777	-1.75781
PA1893	214.577	-0.778873	0.241463	-3.22564	0.00125692	0.00506662	0.778873	-1.71579
PA1894	177.741	-1.05939	0.269374	-3.93279	8.4e-05	0.000494864	1.05939	-2.08405
PA1895	130.293	-0.77059	0.333516	-2.3105	0.0208602	0.0530917	0.77059	-1.70597
PA1896	120.799	-0.822909	0.222718	-3.69485	0.000220015	0.00113362	0.822909	-1.76897
PA1897	129.365	-0.923775	0.334757	-2.75954	0.00578822	0.01832	0.923775	-1.89707
PA1898	46.2063	0.0637573	0.327925	0.194426	0.845842	0.896877	0.0637573	1.04518
PA1899	41.2683	-3.99357	0.587555	-6.79693	1.07e-11	3.07e-10	3.99357	-15.9288
PA1900	140.159	-4.22122	0.387552	-10.892	1.26e-27	1.42e-25	4.22122	-18.6515
PA1901	31.3409	-3.06023	0.627127	-4.87975	1.06e-06	1.09e-05	3.06023	-8.34104
PA1905	15.4358	-4.07404	1.06776	-3.81549	0.000135914	0.000753242	4.07404	-16.8426
PA1906	38.5785	-0.231354	0.311996	-0.741528	0.458374	0.596941	0.231354	-1.17394
PA1907	44.466	-0.0556638	0.288139	-0.193184	0.846815	0.896877	0.0556638	-1.03934
PA1908	41.6653	-0.150906	0.41724	-0.361677	0.717593	0.810935	0.150906	-1.11027
PA1909	48.9909	-0.230453	0.284251	-0.810737	0.417517	0.558836	0.230453	-1.1732
PA1910	91.0481	-0.0727754	0.220336	-0.330292	0.741179	0.826855	0.0727754	-1.05174
PA1911	328.847	-0.681354	0.25647	-2.65666	0.00789179	0.0233744	0.681354	-1.60364
PA1912	172.628	-0.283789	0.330651	-0.858274	0.390741	0.533425	0.283789	-1.21739
PA1913	196.363	-0.291212	0.171571	-1.69733	0.0896352	0.173213	0.291212	-1.22367
PA1914	20.2265	-1.05624	0.579699	-1.82205	0.0684474	0.140402	1.05624	-2.07951
PA1915	155.564	-0.720936	0.192245	-3.75009	0.000176769	0.000940273	0.720936	-1.64825
PA1918	7.49099	0.145956	0.86048	0.169622	0.865307	NA	0.145956	1.10646
PA1919	17.4467	-0.289395	0.651601	-0.444129	0.65695	0.764483	0.289395	-1.22213
PA1920	45.6155	0.0945283	0.473097	0.199807	0.841631	0.894761	0.0945283	1.06772
PA1921	33.1833	1.08607	0.549367	1.97696	0.0480467	0.105992	1.08607	2.12296
PA1922	82.6853	0.951804	0.526816	1.80671	0.0708074	0.144333	0.951804	1.93429
PA1923	71.563	0.702324	0.41663	1.68573	0.0918485	0.176551	0.702324	1.62712
PA1925	5.30414	0.606023	1.3238	0.45779	0.647104	NA	0.606023	1.52206
PA1926	457.426	0.359102	0.142459	2.52074	0.0117107	0.0323699	0.359102	1.28263
PA1927	516.374	1.43334	0.216668	6.61539	3.71e-11	9.64e-10	1.43334	2.70072
PA1928	44.0352	-0.451789	0.314471	-1.43666	0.150814	0.259707	0.451789	-1.36774
PA1929	30.7412	-0.419309	0.322076	-1.30189	0.192953	0.314774	0.419309	-1.33729
PA1930	118.484	-0.993989	0.295012	-3.36931	0.000753559	0.00327339	0.993989	-1.99168
PA1931	22.885	-0.574323	0.430569	-1.33387	0.182246	0.301274	0.574323	-1.48898
PA1932	18.0591	0.101528	0.502313	0.202121	0.839822	0.894269	0.101528	1.07291
PA1933	79.9693	-0.535052	0.298771	-1.79084	0.0733189	0.148304	0.535052	-1.44899
PA1934	33.4644	-0.658115	0.339146	-1.94051	0.052318	0.113648	0.658115	-1.57802
PA1935	48.6225	-1.02626	0.321148	-3.19561	0.00139537	0.00552628	1.02626	-2.03674
PA1937	15.1964	0.921244	0.553478	1.66446	0.0960201	0.182501	0.921244	1.89375
PA1938	21.1233	0.146199	0.507803	0.287904	0.77342	0.850765	0.146199	1.10665
PA1939	968.867	-1.24266	0.216276	-5.74574	9.15e-09	1.51e-07	1.24266	-2.36635
PA1940	80.2269	-0.791771	0.334468	-2.36726	0.0179205	0.046461	0.791771	-1.7312
PA1941	212.539	-0.854022	0.201723	-4.23364	2.3e-05	0.0001587	0.854022	-1.80753
PA1942	11.2542	-0.343977	0.695956	-0.494251	0.621129	NA	0.343977	-1.26925
PA1943	76.6465	-0.715197	0.269721	-2.65161	0.00801084	0.0236863	0.715197	-1.64171
PA1944	231.541	-1.08634	0.203969	-5.32603	1e-07	1.29e-06	1.08634	-2.12335
PA1945	91.2342	-0.554313	0.232802	-2.38105	0.0172634	0.0450093	0.554313	-1.46847
PA1946	145.886	0.165736	0.264959	0.625513	0.531634	0.660899	0.165736	1.12174
PA1947	73.7078	0.224496	0.343628	0.653311	0.513556	0.646479	0.224496	1.16837
PA1948	41.5756	0.146036	0.284676	0.51299	0.607958	0.727648	0.146036	1.10653
PA1949	141.88	-0.197445	0.188424	-1.04787	0.294698	0.433344	0.197445	-1.14667
PA1950	279.211	-0.431958	0.234446	-1.84246	0.0654072	0.135501	0.431958	-1.34906
PA1951	55.603	-1.66954	0.308693	-5.40843	6.36e-08	8.59e-07	1.66954	-3.18114
PA1954	10.7546	0.258614	0.534006	0.48429	0.62818	NA	0.258614	1.19633
PA1957	42.7177	0.296385	0.278887	1.06274	0.287899	0.425511	0.296385	1.22806
PA1958	62.7223	0.317708	0.25349	1.25333	0.210085	0.335775	0.317708	1.24635
PA1959	251.86	0.815779	0.275504	2.96104	0.00306598	0.0106939	0.815779	1.76025
PA1960	83.3321	0.689287	0.265404	2.59713	0.0094007	0.0270582	0.689287	1.61249
PA1961	59.9713	-0.163652	0.259441	-0.630789	0.528178	0.658199	0.163652	-1.12012
PA1962	22.5948	0.321476	0.393033	0.817935	0.413395	0.555319	0.321476	1.24961
PA1963	109.332	-1.12681	0.234305	-4.80917	1.52e-06	1.47e-05	1.12681	-2.18376
PA1964	789.503	1.19913	0.143479	8.35757	6.4e-17	3.33e-15	1.19913	2.29602
PA1965	37.53	-0.0823575	0.32397	-0.254213	0.799331	0.869105	0.0823575	-1.05875
PA1966	37.4982	1.2474	0.341889	3.64856	0.000263709	0.00131453	1.2474	2.37414
PA1967	68.0959	-0.341786	0.257917	-1.32518	0.185111	0.304655	0.341786	-1.26732
PA1968	52.5928	-0.151293	0.266053	-0.568658	0.569588	0.69521	0.151293	-1.11056
PA1969	223.765	-0.167855	0.180702	-0.928904	0.352939	0.49393	0.167855	-1.12339
PA1970	15.4381	0.752222	0.52265	1.43925	0.150081	0.258787	0.752222	1.68439
PA1971	128.775	0.293635	0.244187	1.2025	0.229169	0.358675	0.293635	1.22572
PA1972	20.8168	0.431585	0.598909	0.720618	0.471144	0.608094	0.431585	1.34871
PA1973	187.713	-0.927694	0.337373	-2.74975	0.005964	0.0187432	0.927694	-1.90223
PA1974	15.8059	0.352829	0.674596	0.523023	0.600959	0.721261	0.352829	1.27706
PA1975	59.9487	2.56534	0.57055	4.49625	6.92e-06	5.55e-05	2.56534	5.91893
PA1976	88.2105	1.19623	0.491517	2.43374	0.0149435	0.0398392	1.19623	2.2914
PA1977	23.7027	2.2836	0.632058	3.61295	0.000302731	0.00147235	2.2836	4.8689
PA1978	56.6993	2.75666	0.48828	5.64566	1.65e-08	2.56e-07	2.75666	6.75831
PA1979	31.6539	2.62025	0.616048	4.25332	2.11e-05	0.000147523	2.62025	6.14856
PA1980	20.5717	2.03048	0.612659	3.31421	0.000919031	0.00389783	2.03048	4.0854
PA1981	16.8731	2.02193	0.747733	2.70408	0.0068493	0.0207714	2.02193	4.06128
PA1982	86.1037	2.45287	0.494994	4.95536	7.22e-07	7.73e-06	2.45287	5.47505
PA1983	24.376	2.4864	0.759725	3.27277	0.001065	0.00442318	2.4864	5.6038
PA1984	35.7159	2.14769	0.577079	3.72165	0.000197925	0.00103831	2.14769	4.43117
PA1985	53.9128	-1.41921	0.611054	-2.32257	0.0202024	0.0516371	1.41921	-2.6744
PA1986	82.4166	0.758643	0.426415	1.77912	0.0752201	0.151664	0.758643	1.6919
PA1987	69.5411	0.298779	0.395012	0.756379	0.449422	0.588672	0.298779	1.2301
PA1988	18.1942	0.264858	0.531256	0.498551	0.618096	0.735123	0.264858	1.20152
PA1989	80.8269	-0.307758	0.288419	-1.06705	0.285949	0.42311	0.307758	-1.23778
PA1990	103.789	-0.182931	0.387768	-0.471754	0.637102	0.749316	0.182931	-1.13519
PA1991	113.817	-0.292357	0.197252	-1.48215	0.138302	0.242611	0.292357	-1.22464
PA1992	107.486	-0.332842	0.250175	-1.33043	0.183375	0.302563	0.332842	-1.25949
PA1993	84.413	-0.0509198	0.268394	-0.18972	0.849528	0.897654	0.0509198	-1.03593
PA1994	79.3744	-0.370667	0.230392	-1.60885	0.107649	0.199149	0.370667	-1.29295
PA1995	57.2589	-0.0214349	0.300001	-0.0714496	0.94304	0.96114	0.0214349	-1.01497
PA1996	28.6571	-0.209961	0.359553	-0.58395	0.559254	0.685112	0.209961	-1.15666
PA1997	206.912	-0.67088	0.172668	-3.88538	0.00010217	0.000583634	0.67088	-1.59204
PA1998	95.1451	-0.207509	0.274836	-0.755027	0.450232	0.5894	0.207509	-1.15469
PA1999	30.2569	-0.26216	0.40313	-0.650311	0.515492	0.647819	0.26216	-1.19927
PA2000	13.439	-0.036376	0.519887	-0.0699692	0.944218	0.961964	0.036376	-1.02553
PA2001	183.283	-0.721509	0.200814	-3.59293	0.000326985	0.00157412	0.721509	-1.64891
PA2002	44.2153	0.505469	0.284382	1.77743	0.0754978	0.152034	0.505469	1.41958
PA2003	47.9818	-0.808353	0.292676	-2.76194	0.00574588	0.0181994	0.808353	-1.75121
PA2004	15.0992	0.149135	0.494025	0.301878	0.762745	0.842745	0.149135	1.1089
PA2005	166.032	-0.672127	0.177988	-3.77626	0.0001592	0.00086031	0.672127	-1.59342
PA2006	17.1045	0.0547094	0.447609	0.122226	0.90272	0.934505	0.0547094	1.03865
PA2007	38.3923	-0.440509	0.361095	-1.21993	0.222492	0.351289	0.440509	-1.35708
PA2008	57.6744	-0.278778	0.307653	-0.906142	0.364861	0.50687	0.278778	-1.21317
PA2009	72.573	0.00540824	0.345409	0.0156575	0.987508	0.992658	0.00540824	1.00376
PA2010	105.249	-0.169848	0.259896	-0.653524	0.513419	0.646463	0.169848	-1.12494
PA2011	110.594	-0.432131	0.288811	-1.49624	0.134591	0.237267	0.432131	-1.34923
PA2012	108.679	-0.847429	0.307812	-2.75307	0.00590393	0.0185868	0.847429	-1.79929
PA2013	22.4968	-1.46039	0.469069	-3.11337	0.00184966	0.00701047	1.46039	-2.75182
PA2014	83.9036	-1.19713	0.377433	-3.17177	0.00151515	0.00592401	1.19713	-2.29283
PA2015	251.896	-1.46355	0.389479	-3.75772	0.000171471	0.000915214	1.46355	-2.75787
PA2016	143.002	-0.709657	0.667987	-1.06238	0.288062	0.425632	0.709657	-1.63542
PA2017	68.0056	0.666459	0.264412	2.52053	0.0117177	0.0323699	0.666459	1.58717
PA2018	709.165	2.11543	0.286803	7.37592	1.63e-13	6.11e-12	2.11543	4.3332
PA2019	406.581	2.22047	0.231578	9.58842	8.94e-22	6.65e-20	2.22047	4.66045
PA2020	269.84	0.739257	0.197123	3.75024	0.000176666	0.000940273	0.739257	1.66932
PA2021	13.1867	0.226234	0.856126	0.264253	0.791585	0.864695	0.226234	1.16978
PA2022	56.1697	1.60238	0.334091	4.79624	1.62e-06	1.56e-05	1.60238	3.03644
PA2023	1135.81	0.943995	0.225785	4.18095	2.9e-05	0.000193676	0.943995	1.92385
PA2024	60.9362	0.631948	0.333756	1.89344	0.0582992	0.123883	0.631948	1.54966
PA2025	784.609	-0.942606	0.153678	-6.13364	8.59e-10	1.69e-08	0.942606	-1.922
PA2026	105.638	-0.0829458	0.295928	-0.28029	0.779255	0.854995	0.0829458	-1.05918
PA2027	213.128	1.89975	0.307754	6.17293	6.7e-10	1.35e-08	1.89975	3.73147
PA2028	31.4407	0.200279	0.522905	0.383012	0.701711	0.799585	0.200279	1.14892
PA2029	41.0476	-0.222084	0.449028	-0.494589	0.620891	0.736856	0.222084	-1.16642
PA2030	74.1601	-0.997218	0.254649	-3.91606	9e-05	0.000524535	0.997218	-1.99615
PA2031	30.8222	-0.970647	0.380485	-2.55108	0.0107391	0.0301925	0.970647	-1.95972
PA2032	452.792	-0.28596	0.213954	-1.33655	0.18137	0.30005	0.28596	-1.21922
PA2033	935.632	-0.849224	0.362602	-2.34203	0.0191792	0.0494346	0.849224	-1.80153
PA2034	371.924	-0.801355	0.35525	-2.25575	0.0240866	0.0601471	0.801355	-1.74274
PA2035	74.2859	-1.28488	0.272872	-4.70873	2.49e-06	2.31e-05	1.28488	-2.43662
PA2036	16.8245	-0.806703	0.806027	-1.00084	0.316905	0.457795	0.806703	-1.74921
PA2037	119.389	-0.472857	0.751899	-0.628884	0.529425	0.659122	0.472857	-1.38786
PA2039	16.3804	-0.270812	0.570591	-0.474617	0.63506	0.748043	0.270812	-1.20649
PA2040	299.347	0.0286112	0.222111	0.128815	0.897504	0.930401	0.0286112	1.02003
PA2041	56.2173	0.687726	0.456636	1.50607	0.132049	0.233896	0.687726	1.61074
PA2042	653.903	0.603747	0.159817	3.77774	0.000158258	0.000857888	0.603747	1.51966
PA2043	109.242	-0.234714	0.228354	-1.02785	0.30402	0.444166	0.234714	-1.17667
PA2044	617.288	0.143656	0.146888	0.978002	0.328073	0.468136	0.143656	1.1047
PA2045	58.6311	0.916881	0.263893	3.47444	0.000511923	0.00234511	0.916881	1.88803
PA2046	15.2829	1.66832	0.609884	2.73547	0.00622907	0.0193068	1.66832	3.17844
PA2047	78.5638	-1.12447	0.268379	-4.18986	2.79e-05	0.000187916	1.12447	-2.18021
PA2048	44.1086	-0.434049	0.318495	-1.36281	0.172942	0.2892	0.434049	-1.35102
PA2049	235.246	-0.452594	0.165836	-2.72916	0.00634962	0.0195987	0.452594	-1.3685
PA2050	62.2649	1.34757	0.233577	5.76927	7.96e-09	1.33e-07	1.34757	2.54483
[truncated: 3,420 more rows]
