# Supplementary material for: The Stringent Stress Response Controls Proteases and Global Regulators under Optimal Growth Conditions in Pseudomonas aeruginosa
Source: mSystems. 2020 Aug 4;5(4):e00495-20. doi: 10.1128/mSystems.00495-20 (PMC7406228; doi:10.1128/mSystems.00495-20)
Supplement: DATA SET S2 [file mSystems.00495-20-sd002.xlsx]

## Sheet: Cluster overview
Cluster	Start	Stop	dysregulation	Functions within clusters
1	PA0070	PA0091	up	Type VI secretion (tag, tss)
2	PA0612	PA0648	up	pyocin synthesis
3	PA0920	PA0925	up
4	PA0996	PA1002	up	quorum sensing (pqs, phn)
5	PA1201	PA1207	down
6	PA1212	PA1218	down
7	PA1245	PA1250	down	type I secretion (apr)
8	PA1271	PA1281	up	Vitamin B12 synthesis (cob)
9	PA1475	PA1480	up	heme export and cytochrome c (ccm)
10	PA1654	PA1663	down	Type VI secretion (his, clpV2, sfa2)
11	PA1694	PA1701	up	Type III scretion (psc, pcr)
12	PA1796	PA1800	up
13	PA1806	PA1810	down
14	PA1975	PA1984	up	ethanol oxidation, glycolysis (erb, exa)
15	PA2101	PA2106	down	sulfur / carbon metabolism
16	PA2231	PA2238	up	biofilm formation (psl)
17	PA2259	PA2263	down	pentose phosphate
18	PA2300	PA2306	down	antimetabolite L -2-amino-4-methoxy-trans-3-butenoic acid (amb)
19	PA2363	PA2375	down	Type VI secretion (hsi)
20	PA2626	PA2632	up
21	PA3058	PA3064	up	biofilm formation (pel)
22	PA3095	PA3103	down	Type II secretion - general (xcp)
23	PA3326	PA3336	down	fatty acid and LPS biosynthesis
24	PA3442	PA3449	up	sulfur / riboflavin metabolism
25	PA3475	PA3479	down	quorum sensing (rhl)
26	PA3606	PA3612	up	polyamine transport (pot)
27	PA3633	PA3637	up
28	PA3741	PA3746	up
29	PA3897	PA3901	up	fec
30	PA4139	PA4143	down	type I secretion
31	PA4191	PA4195	up
32	PA4273	PA4280	up	ribosome (rplA, rplK)
33	PA4302	PA4306	down	Tight adherence (tad, rcp)
34	PA4452	PA4461	up	LPS (lpt)

## Sheet: Genes per cluster overview
Cluster	Gene	baseMean	log2FoldChange	lfcSE	stat	pvalue	padj	ABSLFC	FC	Name	Product Name	Operons / cluster	DOOR2 identified operons
1	PA0070	3778.78	1.02908	0.197803	5.20253	1.97e-07	2.37e-06	1.02908	2.04072	tagQ1	TagQ1	1	PA0070; PA0071; PA0072; PA0073; PA0074; PA0075; PA0076; PA0077
	PA0071	734.77	0.860266	0.17944	4.79418	1.63e-06	1.57e-05	0.860266	1.81537	tagR1	TagR1	1	PA0070; PA0071; PA0072; PA0073; PA0074; PA0075; PA0076; PA0077
	PA0072	156.665	1.35722	0.307099	4.41948	9.89e-06	7.53e-05	1.35722	2.5619	tagS1	TagS1	1	PA0070; PA0071; PA0072; PA0073; PA0074; PA0075; PA0076; PA0077
	PA0073	166.843	1.22418	0.35626	3.4362	0.000589931	0.00266493	1.22418	2.33623	tagT1	TagT1	1	PA0070; PA0071; PA0072; PA0073; PA0074; PA0075; PA0076; PA0077
	PA0074	802.473	1.17327	0.158181	7.41723	1.2e-13	4.64e-12	1.17327	2.25522	ppkA	serine/threonine protein kinase PpkA	1	PA0070; PA0071; PA0072; PA0073; PA0074; PA0075; PA0076; PA0077
	PA0075	163.761	1.25213	0.196874	6.36009	2.02e-10	4.56e-09	1.25213	2.38194	pppA	PppA	1	PA0070; PA0071; PA0072; PA0073; PA0074; PA0075; PA0076; PA0077
	PA0076	206.261	1.3069	0.263082	4.96766	6.78e-07	7.33e-06	1.3069	2.4741	tagF1	TagF1	1	PA0070; PA0071; PA0072; PA0073; PA0074; PA0075; PA0076; PA0077
	PA0077	1293.06	1.28164	0.195344	6.56094	5.35e-11	1.35e-09	1.28164	2.43115	icmF1	IcmF1	1	PA0070; PA0071; PA0072; PA0073; PA0074; PA0075; PA0076; PA0077
	PA0078	589.637	1.22791	0.247308	4.9651	6.87e-07	7.4e-06	1.22791	2.34227	tssL1	TssL1	2	PA0078; PA0079; PA0080; PA0081
	PA0079	523.879	1.16752	0.209669	5.56838	2.57e-08	3.87e-07	1.16752	2.24625	tssK1	TssK1	2	PA0078; PA0079; PA0080; PA0081
	PA0080	173.035	1.37368	0.201755	6.80864	9.85e-12	2.85e-10	1.37368	2.59131	tssJ1	TssJ1	2	PA0078; PA0079; PA0080; PA0081
	PA0081	589.177	1.01168	0.160839	6.29002	3.17e-10	6.8e-09	1.01168	2.01626	fha1	Fha1	2	PA0078; PA0079; PA0080; PA0081
	PA0082	719.897	1.04828	0.158026	6.63361	3.28e-11	8.61e-10	1.04828	2.06807	tssA1	TssA1	3	PA0082; PA0083; PA0084
	PA0083	822.894	0.767424	0.140667	5.45563	4.88e-08	6.84e-07	0.767424	1.70223	tssB1	TssB1	3	PA0082; PA0083; PA0084
	PA0084	2505.87	0.748679	0.164388	4.55435	5.25e-06	4.42e-05	0.748679	1.68025	tssC1	TssC1	3	PA0082; PA0083; PA0084
	PA0085	3038.99	1.08937	0.181593	5.99896	1.99e-09	3.68e-08	1.08937	2.12781	hcp1	Hcp1	x	x
	PA0086	754.123	0.92172	0.202596	4.54955	5.38e-06	4.48e-05	0.92172	1.89437	tagJ1	TagJ1	4	PA0086; PA0087; PA0088; PA0089; PA0090; PA0091
	PA0087	216.99	1.0073	0.201469	4.99979	5.74e-07	6.31e-06	1.0073	2.01015	tssE1	TssE1	4	PA0086; PA0087; PA0088; PA0089; PA0090; PA0091
	PA0088	558.059	0.993158	0.183443	5.41399	6.16e-08	8.42e-07	0.993158	1.99054	tssF1	TssF1	4	PA0086; PA0087; PA0088; PA0089; PA0090; PA0091
	PA0089	294.804	1.00297	0.226848	4.42134	9.81e-06	7.47e-05	1.00297	2.00412	tssG1	TssG1	4	PA0086; PA0087; PA0088; PA0089; PA0090; PA0091
	PA0090	1737.36	1.09649	0.176426	6.21501	5.13e-10	1.06e-08	1.09649	2.13834	clpV1	ClpV1	4	PA0086; PA0087; PA0088; PA0089; PA0090; PA0091
	PA0091	799.166	1.24668	0.169361	7.36106	1.82e-13	6.73e-12	1.24668	2.37294	vgrG1	VgrG1	4	PA0086; PA0087; PA0088; PA0089; PA0090; PA0091
2	PA0612	107.963	3.01672	0.408442	7.38592	1.51e-13	5.75e-12	3.01672	8.09323	ptrB	repressor, PtrB	1	PA0612; PA0613
	PA0613	175.986	3.15234	0.285441	11.0437	2.35e-28	2.98e-26	3.15234	8.89094		hypothetical protein	1	PA0612; PA0613
	PA0614	122.954	3.16428	0.280483	11.2815	1.62e-29	2.22e-27	3.16428	8.96484		hypothetical protein	2	PA0614; PA0615; PA0616
	PA0615	270.321	2.12857	0.246786	8.62514	6.4e-18	3.54e-16	2.12857	4.37282		hypothetical protein	2	PA0614; PA0615; PA0616
	PA0616	275.019	2.84091	0.273658	10.3813	3.02e-25	3.08e-23	2.84091	7.16472		hypothetical protein	2	PA0614; PA0615; PA0616
	PA0617	174.77	3.77053	0.310109	12.1587	5.16e-34	1.28e-31	3.77053	13.6472		probable bacteriophage protein	3	PA0617; PA0618; PA0619; PA0620; PA0621
	PA0618	364.162	3.33832	0.280435	11.9041	1.13e-32	2.17e-30	3.33832	10.1143		probable bacteriophage protein	3	PA0617; PA0618; PA0619; PA0620; PA0621
	PA0619	269.869	3.03407	0.259279	11.7019	1.25e-31	2.03e-29	3.03407	8.1912		probable bacteriophage protein	3	PA0617; PA0618; PA0619; PA0620; PA0621
	PA0620	1006.11	2.85681	0.272787	10.4727	1.15e-25	1.2e-23	2.85681	7.24413		probable bacteriophage protein	3	PA0617; PA0618; PA0619; PA0620; PA0621
	PA0621	169.043	3.26348	0.474009	6.88486	5.78e-12	1.73e-10	3.26348	9.603		conserved hypothetical protein	3	PA0617; PA0618; PA0619; PA0620; PA0621
	PA0622	1211.72	3.24277	0.262624	12.3475	5.02e-35	1.31e-32	3.24277	9.46607		probable bacteriophage protein	4	PA0622; PA0623; PA0624
	PA0623	482.438	2.87405	0.284095	10.1165	4.67e-24	4.22e-22	2.87405	7.33118		probable bacteriophage protein	4	PA0622; PA0623; PA0624
	PA0624	391.848	2.93434	0.284578	10.3112	6.27e-25	6.28e-23	2.93434	7.64408		hypothetical protein	4	PA0622; PA0623; PA0624
	PA0625	1377.06	2.76251	0.251423	10.9875	4.39e-28	5.19e-26	2.76251	6.78574		hypothetical protein	5	PA0625; PA0626; PA0627
	PA0626	420.58	2.48112	0.257591	9.63201	5.86e-22	4.42e-20	2.48112	5.58331		hypothetical protein	5	PA0625; PA0626; PA0627
	PA0627	59.352	2.50124	0.376206	6.64859	2.96e-11	7.86e-10	2.50124	5.66172		conserved hypothetical protein	5	PA0625; PA0626; PA0627
	PA0628	309.979	3.18992	0.325188	9.80944	1.03e-22	8.21e-21	3.18992	9.12558		conserved hypothetical protein	6	PA0628; PA0629; PA0630; PA0631; PA0632
	PA0629	205.563	2.75332	0.258058	10.6694	1.42e-26	1.54e-24	2.75332	6.74266		conserved hypothetical protein	6	PA0628; PA0629; PA0630; PA0631; PA0632
	PA0630	119.064	2.99148	0.326851	9.15243	5.57e-20	3.58e-18	2.99148	7.95289		hypothetical protein	6	PA0628; PA0629; PA0630; PA0631; PA0632
	PA0631	48.2992	3.09269	0.37364	8.27718	1.26e-16	6.37e-15	3.09269	8.53082		hypothetical protein	6	PA0628; PA0629; PA0630; PA0631; PA0632
	PA0632	44.4437	2.87688	0.408075	7.04989	1.79e-12	5.82e-11	2.87688	7.34562		hypothetical protein	6	PA0628; PA0629; PA0630; PA0631; PA0632
	PA0633	614.565	3.02559	0.278685	10.8566	1.85e-27	2.05e-25	3.02559	8.14316		hypothetical protein	7	PA0633; PA0634; PA0635
	PA0634	303.587	2.6893	0.288761	9.31324	1.24e-20	8.6e-19	2.6893	6.44998		hypothetical protein	7	PA0633; PA0634; PA0635
	PA0635	232.866	3.00534	0.272866	11.014	3.27e-28	4.06e-26	3.00534	8.02965		hypothetical protein	7	PA0633; PA0634; PA0635
	PA0636	924.808	3.23576	0.256101	12.6347	1.36e-36	4.16e-34	3.23576	9.42025		hypothetical protein	8	PA0636; PA0637; PA0638; PA0639; PA0640
	PA0637	112.265	3.00628	0.346597	8.67371	4.18e-18	2.45e-16	3.00628	8.03493		conserved hypothetical protein	8	PA0636; PA0637; PA0638; PA0639; PA0640
	PA0638	241.386	3.12327	0.266256	11.7303	8.91e-32	1.5e-29	3.12327	8.71363		probable bacteriophage protein	8	PA0636; PA0637; PA0638; PA0639; PA0640
	PA0639	236.021	3.07784	0.256728	11.9887	4.07e-33	8.15e-31	3.07784	8.4435		conserved hypothetical protein	8	PA0636; PA0637; PA0638; PA0639; PA0640
	PA0640	264.071	3.36058	0.30327	11.0811	1.55e-28	2.07e-26	3.36058	10.2715		probable bacteriophage protein	8	PA0636; PA0637; PA0638; PA0639; PA0640
	PA0641	1420.52	3.2198	0.249254	12.9177	3.58e-38	1.24e-35	3.2198	9.31655		probable bacteriophage protein	x	x
	PA0642	148.246	3.81755	0.53627	7.11871	1.09e-12	3.68e-11	3.81755	14.0993		hypothetical protein	x	x
	PA0643	302.291	2.51017	0.340957	7.36213	1.81e-13	6.73e-12	2.51017	5.69686		hypothetical protein	9	PA0643; PA0644; PA0645
	PA0644	92.2482	2.07763	0.340268	6.10587	1.02e-09	1.97e-08	2.07763	4.22114		hypothetical protein	9	PA0643; PA0644; PA0645
	PA0645	102.568	2.60398	0.305397	8.52654	1.51e-17	8.17e-16	2.60398	6.0796		hypothetical protein	9	PA0643; PA0644; PA0645
	PA0646	337.628	3.29058	0.323526	10.171	2.67e-24	2.53e-22	3.29058	9.78505		hypothetical protein	10	PA0646; PA0647; PA0648
	PA0647	85.6542	1.7377	0.363182	4.78465	1.71e-06	1.64e-05	1.7377	3.33503		hypothetical protein	10	PA0646; PA0647; PA0648
	PA0648	103.47	1.62237	0.432322	3.75268	0.000174956	0.000932857	1.62237	3.0788		hypothetical protein	10	PA0646; PA0647; PA0648
3	PA0920	219.806	0.649085	0.180099	3.60405	0.000313299	0.00151666	0.649085	1.56817		hypothetical protein	1	PA0919; PA0920
	PA0921	103.191	1.24983	0.436085	2.86602	0.00415669	0.0137868	1.24983	2.37813		hypothetical protein	x	x
	PA0922	150.396	0.828172	0.297426	2.78446	0.0053617	0.0171285	0.828172	1.77543		hypothetical protein	x	x
	PA0923	227.118	0.647864	0.248522	2.60687	0.00913752	0.0264029	0.647864	1.56685	dinB	DNA Polymerase IV, DinB	x	x
	PA0924	74.4918	0.901272	0.284522	3.16767	0.00153664	0.00598106	0.901272	1.86771		hypothetical protein	x	x
	PA0925	119.224	0.83217	0.2099	3.9646	7.35e-05	0.000440265	0.83217	1.78036		hypothetical protein	x	x
4	PA0996	2048.79	2.20647	0.209141	10.5501	5.07e-26	5.39e-24	2.20647	4.61545	pqsA	PqsA	1	PA0996; PA0997; PA0998; PA0999; PA1000
	PA0997	1372.51	2.03175	0.23282	8.7267	2.62e-18	1.57e-16	2.03175	4.08902	pqsB	PqsB	1	PA0996; PA0997; PA0998; PA0999; PA1000
	PA0998	1247.85	2.09408	0.216187	9.68641	3.44e-22	2.68e-20	2.09408	4.26954	pqsC	PqsC	1	PA0996; PA0997; PA0998; PA0999; PA1000
	PA0999	1692.86	2.04327	0.209302	9.76228	1.63e-22	1.29e-20	2.04327	4.12178	pqsD	3-oxoacyl-[acyl-carrier-protein] synthase III	1	PA0996; PA0997; PA0998; PA0999; PA1000
	PA1000	1515.91	1.9707	0.194766	10.1183	4.58e-24	4.22e-22	1.9707	3.91959	pqsE	Quinolone signal response protein	1	PA0996; PA0997; PA0998; PA0999; PA1000
	PA1001	1966.85	1.97858	0.215254	9.19185	3.86e-20	2.61e-18	1.97858	3.94106	phnA	anthranilate synthase component I	2	PA1001; PA1002
	PA1002	606.311	1.93341	0.217602	8.88508	6.39e-19	3.91e-17	1.93341	3.81958	phnB	anthranilate synthase component II	2	PA1001; PA1002
5	PA1201	85.2249	-0.649802	0.2224	-2.92178	0.00348042	0.0118535	0.649802	-1.56895		probable transcriptional regulator	x	x
	PA1202	379.882	-1.47184	0.197362	-7.45758	8.81e-14	3.48e-12	1.47184	-2.77375		probable hydrolase	x	x
	PA1203	56.4693	-0.991107	0.290345	-3.41355	0.000641231	0.00283755	0.991107	-1.98771		hypothetical protein	1	PA1203; PA1204; PA1205
	PA1204	92.7496	-1.68985	0.215697	-7.83437	4.71e-15	2.13e-13	1.68985	-3.22624		NAD(P)H quinone oxidoreductase	1	PA1203; PA1204; PA1205
	PA1205	171.808	-1.59894	0.18465	-8.65926	4.75e-18	2.75e-16	1.59894	-3.0292		conserved hypothetical protein	1	PA1203; PA1204; PA1205
	PA1206	87.0186	-1.00858	0.224009	-4.50241	6.72e-06	5.4e-05	1.00858	-2.01193		hypothetical protein	2	PA1206; PA1207
	PA1207	244.223	-0.706593	0.185738	-3.80424	0.000142237	0.000779161	0.706593	-1.63195	kefB	glutathione-regulated potassium-efflux system protein KefB	2	PA1206; PA1207
6	PA1212	26.9438	-1.61125	0.509929	-3.15975	0.00157904	0.00610499	1.61125	-3.05516		probable major facilitator superfamily (MFS) transporter	1	PA1211; PA1212; PA1213; PA1214; PA1215
	PA1213	27.5276	-1.40753	0.487807	-2.88542	0.00390887	0.0130859	1.40753	-2.65282		hypothetical protein	1	PA1211; PA1212; PA1213; PA1214; PA1215
	PA1214	73.6744	-1.61121	0.332107	-4.85149	1.23e-06	1.22e-05	1.61121	-3.05509		hypothetical protein	1	PA1211; PA1212; PA1213; PA1214; PA1215
	PA1215	84.0565	-1.98832	0.305808	-6.50186	7.93e-11	1.94e-09	1.98832	-3.96775		hypothetical protein	1	PA1211; PA1212; PA1213; PA1214; PA1215
	PA1216	74.9246	-2.598	0.359762	-7.22144	5.14e-13	1.8e-11	2.598	-6.05448		hypothetical protein	2	PA1216; PA1217; PA1218; PA1219; PA1220; PA1221
	PA1217	99.5083	-2.32934	0.307654	-7.57127	3.7e-14	1.59e-12	2.32934	-5.02574		probable 2-isopropylmalate synthase	2	PA1216; PA1217; PA1218; PA1219; PA1220; PA1221
	PA1218	44.0982	-2.08845	0.439892	-4.74764	2.06e-06	1.94e-05	2.08845	-4.25291		hypothetical protein	2	PA1216; PA1217; PA1218; PA1219; PA1220; PA1221
7	PA1245	838.734	-1.50288	0.310834	-4.83499	1.33e-06	1.31e-05	1.50288	-2.83408	aprX	AprX	x	x
	PA1246	251.411	-1.58824	0.352238	-4.50899	6.51e-06	5.26e-05	1.58824	-3.00682	aprD	alkaline protease secretion protein AprD	1	PA1246; PA1247; PA1248
	PA1247	120.696	-1.83844	0.312257	-5.8876	3.92e-09	6.96e-08	1.83844	-3.57624	aprE	alkaline protease secretion protein AprE	1	PA1246; PA1247; PA1248
	PA1248	102.273	-1.52243	0.265099	-5.74285	9.31e-09	1.53e-07	1.52243	-2.87274	aprF	Alkaline protease secretion outer membrane protein AprF precursor	1	PA1246; PA1247; PA1248
	PA1249	663.818	-3.26096	0.274432	-11.8826	1.46e-32	2.71e-30	3.26096	-9.58623	aprA	alkaline metalloproteinase precursor	x	x
	PA1250	312.101	-1.23326	0.183402	-6.72435	1.76e-11	4.96e-10	1.23326	-2.35098	aprI	alkaline proteinase inhibitor AprI	x	x
8	PA1271	517.492	1.77547	0.215133	8.25291	1.55e-16	7.66e-15	1.77547	3.4235		probable tonB-dependent receptor	1	PA1271; PA1272; PA1273; PA1274; PA1275; PA1276; PA1277; PA1278; PA1279; PA1280; PA1281
	PA1272	240.41	1.26311	0.195516	6.46042	1.04e-10	2.45e-09	1.26311	2.40013	cobO	cob(I)alamin adenosyltransferase	1	PA1271; PA1272; PA1273; PA1274; PA1275; PA1276; PA1277; PA1278; PA1279; PA1280; PA1281
	PA1273	334.243	1.27104	0.312663	4.06521	4.8e-05	0.000301249	1.27104	2.41336	cobB	cobyrinic acid a,c-diamide synthase	1	PA1271; PA1272; PA1273; PA1274; PA1275; PA1276; PA1277; PA1278; PA1279; PA1280; PA1281
	PA1274	86.0187	1.19701	0.30023	3.98698	6.69e-05	0.000404939	1.19701	2.29264		conserved hypothetical protein	1	PA1271; PA1272; PA1273; PA1274; PA1275; PA1276; PA1277; PA1278; PA1279; PA1280; PA1281
	PA1275	103.917	1.40638	0.289649	4.85547	1.2e-06	1.2e-05	1.40638	2.65072	cobD	cobalamin biosynthetic protein CobD	1	PA1271; PA1272; PA1273; PA1274; PA1275; PA1276; PA1277; PA1278; PA1279; PA1280; PA1281
	PA1276	210.708	1.17542	0.349069	3.3673	0.000759078	0.00329461	1.17542	2.25859	cobC	cobalamin biosynthetic protein CobC	1	PA1271; PA1272; PA1273; PA1274; PA1275; PA1276; PA1277; PA1278; PA1279; PA1280; PA1281
	PA1277	294.118	1.23087	0.329077	3.74037	0.000183746	0.000971764	1.23087	2.34709	cobQ	cobyric acid synthase	1	PA1271; PA1272; PA1273; PA1274; PA1275; PA1276; PA1277; PA1278; PA1279; PA1280; PA1281
	PA1278	112.025	1.03309	0.315951	3.26978	0.00107633	0.00445579	1.03309	2.0464	cobP	cobinamide kinase	1	PA1271; PA1272; PA1273; PA1274; PA1275; PA1276; PA1277; PA1278; PA1279; PA1280; PA1281
	PA1279	243.312	0.991806	0.30387	3.26392	0.00109882	0.00452394	0.991806	1.98867	cobU	nicotinate-nucleotide--dimethylbenzimidazole phosphoribosyltransferase	1	PA1271; PA1272; PA1273; PA1274; PA1275; PA1276; PA1277; PA1278; PA1279; PA1280; PA1281
	PA1280	78.5928	1.04096	0.247925	4.19871	2.68e-05	0.000181189	1.04096	2.0576		hypothetical protein	1	PA1271; PA1272; PA1273; PA1274; PA1275; PA1276; PA1277; PA1278; PA1279; PA1280; PA1281
	PA1281	62.6884	1.28852	0.317674	4.05611	4.99e-05	0.000311352	1.28852	2.44277	cobV	cobalamin (5'-phosphate) synthase	1	PA1271; PA1272; PA1273; PA1274; PA1275; PA1276; PA1277; PA1278; PA1279; PA1280; PA1281
9	PA1475	318.07	1.34195	0.199112	6.73966	1.59e-11	4.49e-10	1.34195	2.53493	ccmA	heme exporter protein CcmA	1	PA1475; PA1476
	PA1476	165.736	1.18819	0.227041	5.23339	1.66e-07	2.06e-06	1.18819	2.27867	ccmB	heme exporter protein CcmB	1	PA1475; PA1476
	PA1477	462.446	0.682289	0.198926	3.42986	0.000603886	0.00271384	0.682289	1.60468	ccmC	heme exporter protein CcmC	2	PA1477; PA1478; PA1479; PA1480; PA1481; PA1482; PA1483
	PA1478	29.4119	0.991836	0.326989	3.03324	0.00241944	0.00878628	0.991836	1.98871		hypothetical protein	2	PA1477; PA1478; PA1479; PA1480; PA1481; PA1482; PA1483
	PA1479	228.411	0.61292	0.193674	3.16469	0.00155247	0.00602464	0.61292	1.52935	ccmE	cytochrome C-type biogenesis protein CcmE	2	PA1477; PA1478; PA1479; PA1480; PA1481; PA1482; PA1483
	PA1480	774.19	0.680777	0.148301	4.5905	4.42e-06	3.77e-05	0.680777	1.603	ccmF	cytochrome C-type biogenesis protein CcmF	2	PA1477; PA1478; PA1479; PA1480; PA1481; PA1482; PA1483
10	PA1654	214.008	-0.950878	0.188892	-5.03397	4.8e-07	5.35e-06	0.950878	-1.93305		probable aminotransferase	1	PA1654; PA1655
	PA1655	220.682	-1.37063	0.255876	-5.35664	8.48e-08	1.11e-06	1.37063	-2.58584		probable glutathione S-transferase	1	PA1654; PA1655
	PA1656	403.681	-0.803966	0.3102	-2.59177	0.00954843	0.0273774	0.803966	-1.74589	hsiA2	HsiA2	2	PA1656; PA1657; PA1658; PA1659
	PA1657	112.637	-0.987883	0.307499	-3.21264	0.0013152	0.00527702	0.987883	-1.98327	hsiB2	HsiB2	2	PA1656; PA1657; PA1658; PA1659
	PA1658	268.627	-1.07897	0.312026	-3.45795	0.000544308	0.00247603	1.07897	-2.11253	hsiC2	HsiC2	2	PA1656; PA1657; PA1658; PA1659
	PA1659	41.2175	-1.54797	0.407693	-3.79691	0.000146513	0.000799216	1.54797	-2.92406	hsiF2	HsiF2	2	PA1656; PA1657; PA1658; PA1659
	PA1660	110.162	-1.25305	0.285588	-4.3876	1.15e-05	8.58e-05	1.25305	-2.38344	hsiG2	HsiG2	x	x
	PA1661	58.8601	-0.877588	0.329681	-2.66193	0.00776938	0.0231039	0.877588	-1.8373	hsiH2	HsiH2	3	PA1661; PA1662; PA1663
	PA1662	259.217	-0.99858	0.255939	-3.90163	9.55e-05	0.000552468	0.99858	-1.99803	clpV2	clpV2	3	PA1661; PA1662; PA1663
	PA1663	111.784	-0.859012	0.283435	-3.03072	0.00243973	0.00883532	0.859012	-1.8138	sfa2	Sfa2	3	PA1661; PA1662; PA1663
11	PA1694	33.4438	1.14577	0.357225	3.20742	0.0013393	0.00535307	1.14577	2.21264	pscQ	translocation protein in type III secretion	1	PA1690; PA1691; PA1692; PA1693; PA1694; PA1695; PA1696; PA1697
	PA1695	53.0058	1.38425	0.380771	3.6354	0.000277553	0.00136263	1.38425	2.61037	pscP	translocation protein in type III secretion	1	PA1690; PA1691; PA1692; PA1693; PA1694; PA1695; PA1696; PA1697
	PA1696	27.4214	1.72222	0.378856	4.54584	5.47e-06	4.55e-05	1.72222	3.29943	pscO	translocation protein in type III secretion	1	PA1690; PA1691; PA1692; PA1693; PA1694; PA1695; PA1696; PA1697
	PA1697	130.104	1.75481	0.362747	4.83758	1.31e-06	1.3e-05	1.75481	3.37483		ATP synthase in type III secretion system	1	PA1690; PA1691; PA1692; PA1693; PA1694; PA1695; PA1696; PA1697
	PA1698	80.6708	1.73068	0.317157	5.45685	4.85e-08	6.82e-07	1.73068	3.31884	popN	Type III secretion outer membrane protein PopN precursor	2	PA1698; PA1699; PA1700; PA1701; PA1702; PA1703; PA1704; PA1705; PA1706; PA1707; PA1708; PA1709
	PA1699	16.996	1.58414	0.490444	3.23	0.00123789	0.00500656	1.58414	2.99828	pcr1	Pcr1	2	PA1698; PA1699; PA1700; PA1701; PA1702; PA1703; PA1704; PA1705; PA1706; PA1707; PA1708; PA1709
	PA1700	18.8199	1.0403	0.410395	2.53486	0.0112491	0.0313691	1.0403	2.05665	pcr2	Pcr2	2	PA1698; PA1699; PA1700; PA1701; PA1702; PA1703; PA1704; PA1705; PA1706; PA1707; PA1708; PA1709
	PA1701	22.3724	1.27542	0.377784	3.37605	0.000735343	0.00320496	1.27542	2.42069	pcr3	Pcr3	2	PA1698; PA1699; PA1700; PA1701; PA1702; PA1703; PA1704; PA1705; PA1706; PA1707; PA1708; PA1709
12	PA1796	611.93	0.965457	0.173726	5.55736	2.74e-08	4.1e-07	0.965457	1.95268	folD	5,10-methylene-tetrahydrofolate dehydrogenase / cyclohydrolase	x	x
	PA1797	157.802	0.756476	0.278795	2.71338	0.00666005	0.0203278	0.756476	1.68936		hypothetical protein	x	x
	PA1798	170.955	0.733759	0.194797	3.76678	0.000165368	0.000888087	0.733759	1.66297	parS	two-component sensor, ParS	1	PA1798; PA1799
	PA1799	140.373	0.66528	0.226609	2.9358	0.00332684	0.0114126	0.66528	1.58588	parR	two-component response regulator, ParR	1	PA1798; PA1799
	PA1800	8159.44	0.745983	0.151115	4.93654	7.95e-07	8.39e-06	0.745983	1.67712	tig	trigger factor	2	PA1800; PA1801; PA1802
13	PA1806	179.346	-0.649878	0.197603	-3.2888	0.00100616	0.00421532	0.649878	-1.56904	fabI	NADH-dependent enoyl-ACP reductase	1	PA1806; PA1807; PA1808; PA1809; PA1810; PA1811
	PA1807	206.622	-0.800957	0.171049	-4.68261	2.83e-06	2.59e-05	0.800957	-1.74226	nppD	NppD	1	PA1806; PA1807; PA1808; PA1809; PA1810; PA1811
	PA1808	96.7999	-0.942073	0.248033	-3.79817	0.000145769	0.000795996	0.942073	-1.92129	nppC	NppC	1	PA1806; PA1807; PA1808; PA1809; PA1810; PA1811
	PA1809	104.859	-0.79782	0.204234	-3.90641	9.37e-05	0.000543444	0.79782	-1.73847	nppB	NppB	1	PA1806; PA1807; PA1808; PA1809; PA1810; PA1811
	PA1810	370.409	-1.0959	0.167977	-6.52412	6.84e-11	1.7e-09	1.0959	-2.13747	nppA2	NppA2	1	PA1806; PA1807; PA1808; PA1809; PA1810; PA1811
14	PA1975	59.9487	2.56534	0.57055	4.49625	6.92e-06	5.55e-05	2.56534	5.91893		hypothetical protein	1	PA1975; PA1976
	PA1976	88.2105	1.19623	0.491517	2.43374	0.0149435	0.0398392	1.19623	2.2914	ercS'	ErcS'	1	PA1975; PA1976
	PA1977	23.7027	2.2836	0.632058	3.61295	0.000302731	0.00147235	2.2836	4.8689		hypothetical protein	2	PA1977; PA1978
	PA1978	56.6993	2.75666	0.48828	5.64566	1.65e-08	2.56e-07	2.75666	6.75831	erbR	response regulator ErbR	2	PA1977; PA1978
	PA1979	31.6539	2.62025	0.616048	4.25332	2.11e-05	0.000147523	2.62025	6.14856	eraS	sensor kinase, EraS	3	PA1979; PA1980
	PA1980	20.5717	2.03048	0.612659	3.31421	0.000919031	0.00389783	2.03048	4.0854	eraR	response regulator EraR	3	PA1979; PA1980
	PA1981	16.8731	2.02193	0.747733	2.70408	0.0068493	0.0207714	2.02193	4.06128		hypothetical protein	4	PA1981; PA1982
	PA1982	86.1037	2.45287	0.494994	4.95536	7.22e-07	7.73e-06	2.45287	5.47505	exaA	quinoprotein ethanol dehydrogenase	4	PA1981; PA1982
	PA1983	24.376	2.4864	0.759725	3.27277	0.001065	0.00442318	2.4864	5.6038	exaB	cytochrome c550	x	x
	PA1984	35.7159	2.14769	0.577079	3.72165	0.000197925	0.00103831	2.14769	4.43117	exaC	NAD+ dependent aldehyde dehydrogenase ExaC	x	x
15	PA2101	47.7992	-1.06825	0.44615	-2.39436	0.0166492	0.0437589	1.06825	-2.09688		conserved hypothetical protein	1	PA2101; PA2102
	PA2102	32.6113	-1.33243	0.426649	-3.12302	0.00179005	0.00680803	1.33243	-2.51827		hypothetical protein	1	PA2101; PA2102
	PA2103	119.906	-1.19846	0.265801	-4.50887	6.52e-06	5.26e-05	1.19846	-2.29495		probable molybdopterin biosynthesis protein MoeB	2	PA2103; PA2104; PA2105; PA2106
	PA2104	107.752	-0.853759	0.234221	-3.6451	0.000267291	0.00132727	0.853759	-1.8072		probable cysteine synthase	2	PA2103; PA2104; PA2105; PA2106
	PA2105	104.017	-0.658401	0.220423	-2.98699	0.0028174	0.00998078	0.658401	-1.57833		probable acetyltransferase	2	PA2103; PA2104; PA2105; PA2106
	PA2106	112.358	-0.68628	0.219151	-3.13155	0.00173889	0.00664606	0.68628	-1.60913		hypothetical protein	2	PA2103; PA2104; PA2105; PA2106
16	PA2231	614.299	1.19879	0.255396	4.69385	2.68e-06	2.47e-05	1.19879	2.29547	pslA	PslA	1	PA2231; PA2232; PA2233; PA2234; PA2235; PA2236; PA2237; PA2238; PA2239; PA2240; PA2241
	PA2232	877.837	0.733242	0.166469	4.40469	1.06e-05	8e-05	0.733242	1.66237	pslB	PslB	1	PA2231; PA2232; PA2233; PA2234; PA2235; PA2236; PA2237; PA2238; PA2239; PA2240; PA2241
	PA2233	373.343	0.826689	0.172121	4.80296	1.56e-06	1.51e-05	0.826689	1.77361	pslC	PslC	1	PA2231; PA2232; PA2233; PA2234; PA2235; PA2236; PA2237; PA2238; PA2239; PA2240; PA2241
	PA2234	409.971	0.966891	0.196812	4.91278	8.98e-07	9.4e-06	0.966891	1.95462	pslD	PslD	1	PA2231; PA2232; PA2233; PA2234; PA2235; PA2236; PA2237; PA2238; PA2239; PA2240; PA2241
	PA2235	1121.4	0.807483	0.162586	4.96651	6.82e-07	7.36e-06	0.807483	1.75016	pslE	PslE	1	PA2231; PA2232; PA2233; PA2234; PA2235; PA2236; PA2237; PA2238; PA2239; PA2240; PA2241
	PA2236	361.912	0.804904	0.149854	5.37127	7.82e-08	1.04e-06	0.804904	1.74703	pslF	PslF	1	PA2231; PA2232; PA2233; PA2234; PA2235; PA2236; PA2237; PA2238; PA2239; PA2240; PA2241
	PA2237	365.685	0.785795	0.174457	4.50423	6.66e-06	5.37e-05	0.785795	1.72404	pslG	PslG	1	PA2231; PA2232; PA2233; PA2234; PA2235; PA2236; PA2237; PA2238; PA2239; PA2240; PA2241
	PA2238	328.662	0.607209	0.161361	3.76304	0.000167861	0.000897786	0.607209	1.52331	pslH	PslH	1	PA2231; PA2232; PA2233; PA2234; PA2235; PA2236; PA2237; PA2238; PA2239; PA2240; PA2241
17	PA2259	2049.51	-0.94847	0.176109	-5.38571	7.22e-08	9.6e-07	0.94847	-1.92982	ptxS	transcriptional regulator PtxS	1	PA2259; PA2260; PA2261; PA2262; PA2263
	PA2260	863.441	-1.07533	0.222639	-4.82992	1.37e-06	1.34e-05	1.07533	-2.1072		hypothetical protein	1	PA2259; PA2260; PA2261; PA2262; PA2263
	PA2261	1145.01	-1.28363	0.253566	-5.0623	4.14e-07	4.67e-06	1.28363	-2.4345		probable 2-ketogluconate kinase	1	PA2259; PA2260; PA2261; PA2262; PA2263
	PA2262	661.368	-0.856076	0.20076	-4.26418	2.01e-05	0.000141288	0.856076	-1.81011		probable 2-ketogluconate transporter	1	PA2259; PA2260; PA2261; PA2262; PA2263
	PA2263	628.292	-0.857962	0.216463	-3.96355	7.38e-05	0.000441697	0.857962	-1.81248		probable 2-hydroxyacid dehydrogenase	1	PA2259; PA2260; PA2261; PA2262; PA2263
18	PA2300	336.828	-2.84878	0.284932	-9.9981	1.55e-23	1.35e-21	2.84878	-7.20389	chiC	chitinase	x	x
	PA2301	146.598	-1.86272	0.225099	-8.2751	1.28e-16	6.42e-15	1.86272	-3.63692		hypothetical protein	1	PA2301; PA2302; PA2303; PA2304; PA2305
	PA2302	2064.23	-2.03446	0.226189	-8.99449	2.37e-19	1.47e-17	2.03446	-4.09668	ambE	AmbE	1	PA2301; PA2302; PA2303; PA2304; PA2305
	PA2303	194.695	-1.8068	0.195842	-9.2258	2.81e-20	1.93e-18	1.8068	-3.49865	ambD	AmbD	1	PA2301; PA2302; PA2303; PA2304; PA2305
	PA2304	262.902	-2.10401	0.213543	-9.85287	6.66e-23	5.5e-21	2.10401	-4.29904	ambC	AmbC	1	PA2301; PA2302; PA2303; PA2304; PA2305
	PA2305	1510.71	-1.63542	0.235644	-6.94023	3.91e-12	1.2e-10	1.63542	-3.10678	ambB	AmbB	1	PA2301; PA2302; PA2303; PA2304; PA2305
	PA2306	347.135	-0.675648	0.198624	-3.40164	0.000669825	0.00294594	0.675648	-1.59731	ambA	AmbA	x	x
19	PA2363	197.764	-1.15865	0.237057	-4.88766	1.02e-06	1.05e-05	1.15865	-2.23249	hsiJ3	HsiJ3	1	PA2360; PA2361; PA2362; PA2363; PA2364
	PA2364	53.5461	-0.894017	0.302876	-2.95176	0.00315969	0.0109468	0.894017	-1.85834	lip3	Lip3	1	PA2360; PA2361; PA2362; PA2363; PA2364
	PA2365	95.1687	-1.75291	0.370532	-4.73078	2.24e-06	2.07e-05	1.75291	-3.37037	hsiB3	HsiB3	2	PA2365; PA2366; PA2367; PA2368; PA2369; PA2370; PA2371; PA2372
	PA2366	210.864	-2.1953	0.374895	-5.85576	4.75e-09	8.26e-08	2.1953	-4.57984	hsiC3	HsiC3	2	PA2365; PA2366; PA2367; PA2368; PA2369; PA2370; PA2371; PA2372
	PA2367	67.1337	-1.9996	0.385366	-5.18882	2.12e-07	2.52e-06	1.9996	-3.99888	hcp3	Hcp3	2	PA2365; PA2366; PA2367; PA2368; PA2369; PA2370; PA2371; PA2372
	PA2368	36.0489	-1.62861	0.395245	-4.12051	3.78e-05	0.000245792	1.62861	-3.09215	hsiF3	HsiF3	2	PA2365; PA2366; PA2367; PA2368; PA2369; PA2370; PA2371; PA2372
	PA2369	99.7011	-1.70619	0.334097	-5.10688	3.28e-07	3.75e-06	1.70619	-3.26299	hsiG3	HsiG3	2	PA2365; PA2366; PA2367; PA2368; PA2369; PA2370; PA2371; PA2372
	PA2370	36.1175	-1.65556	0.403971	-4.09822	4.16e-05	0.000266823	1.65556	-3.15046	hsiH3	HsiH3	2	PA2365; PA2366; PA2367; PA2368; PA2369; PA2370; PA2371; PA2372
	PA2371	134.144	-1.7253	0.244547	-7.05508	1.72e-12	5.68e-11	1.7253	-3.30648	clpV3	ClpV3	2	PA2365; PA2366; PA2367; PA2368; PA2369; PA2370; PA2371; PA2372
	PA2372	152.741	-1.75677	0.40944	-4.29066	1.78e-05	0.000126995	1.75677	-3.3794		hypothetical protein	2	PA2365; PA2366; PA2367; PA2368; PA2369; PA2370; PA2371; PA2372
	PA2373	178.467	-1.31364	0.259778	-5.05678	4.26e-07	4.79e-06	1.31364	-2.48568	vgrG3	VgrG3	3	PA2373; PA2374
	PA2374	28.8527	-1.19997	0.378442	-3.17081	0.00152012	0.00593452	1.19997	-2.29735		hypothetical protein	3	PA2373; PA2374
	PA2375	28.4759	-1.09784	0.428951	-2.55935	0.0104868	0.029595	1.09784	-2.14033		hypothetical protein	x	x
20	PA2626	870.064	0.688549	0.122792	5.60743	2.05e-08	3.15e-07	0.688549	1.61166	trmU	tRNA methyltransferase	1	PA2625; PA2626; PA2627; PA2628
	PA2627	306.571	0.724417	0.159893	4.53064	5.88e-06	4.83e-05	0.724417	1.65223		conserved hypothetical protein	1	PA2625; PA2626; PA2627; PA2628
	PA2628	69.0821	0.775338	0.237317	3.2671	0.00108655	0.00448761	0.775338	1.71159		hypothetical protein	1	PA2625; PA2626; PA2627; PA2628
	PA2629	1665.31	1.09925	0.179795	6.11389	9.72e-10	1.89e-08	1.09925	2.14243	purB	adenylosuccinate lyase	x	x
	PA2630	565.887	0.977994	0.22275	4.39054	1.13e-05	8.48e-05	0.977994	1.96973		conserved hypothetical protein	2	PA2630; PA2631; PA2632; PA2633
	PA2631	263.947	0.877664	0.181756	4.82881	1.37e-06	1.34e-05	0.877664	1.8374		probable acetyl transferase	2	PA2630; PA2631; PA2632; PA2633
	PA2632	160.184	0.689477	0.212474	3.245	0.00117451	0.00478259	0.689477	1.6127		hypothetical protein	2	PA2630; PA2631; PA2632; PA2633
21	PA3058	60.6416	1.21201	0.404775	2.99428	0.00275089	0.00979852	1.21201	2.31661	pelG	PelG	1	PA3058; PA3059; PA3060; PA3061; PA3062; PA3063; PA3064
	PA3059	102.171	1.27197	0.276365	4.60248	4.17e-06	3.6e-05	1.27197	2.41491	pelF	PelF	1	PA3058; PA3059; PA3060; PA3061; PA3062; PA3063; PA3064
	PA3060	47.7081	1.59413	0.423237	3.76653	0.000165535	0.000888087	1.59413	3.01913	pelE	PelE	1	PA3058; PA3059; PA3060; PA3061; PA3062; PA3063; PA3064
	PA3061	103.941	1.22301	0.272229	4.4926	7.04e-06	5.62e-05	1.22301	2.33434	pelD	PelD	1	PA3058; PA3059; PA3060; PA3061; PA3062; PA3063; PA3064
	PA3062	38.9965	1.44874	0.364102	3.97893	6.92e-05	0.000417435	1.44874	2.72969	pelC	PelC	1	PA3058; PA3059; PA3060; PA3061; PA3062; PA3063; PA3064
	PA3063	233.923	1.35025	0.293403	4.60204	4.18e-06	3.6e-05	1.35025	2.54957	pelB	PelB	1	PA3058; PA3059; PA3060; PA3061; PA3062; PA3063; PA3064
	PA3064	181.531	1.57194	0.277302	5.6687	1.44e-08	2.25e-07	1.57194	2.97304	pelA	PelA	1	PA3058; PA3059; PA3060; PA3061; PA3062; PA3063; PA3064
22	PA3095	80.0665	-1.24527	0.344148	-3.61841	0.000296415	0.00144568	1.24527	-2.37063	xcpZ	general secretion pathway protein M	1	PA3095; PA3096; PA3097; PA3098; PA3099; PA3100; PA3101; PA3102; PA3103
	PA3096	192.765	-0.946419	0.181542	-5.21321	1.86e-07	2.26e-06	0.946419	-1.92708	xcpY	general secretion pathway protein L	1	PA3095; PA3096; PA3097; PA3098; PA3099; PA3100; PA3101; PA3102; PA3103
	PA3097	117.493	-0.776682	0.223529	-3.47464	0.00051154	0.00234511	0.776682	-1.71319	xcpX	general secretion pathway protein K	1	PA3095; PA3096; PA3097; PA3098; PA3099; PA3100; PA3101; PA3102; PA3103
	PA3098	123.824	-1.32704	0.306677	-4.32716	1.51e-05	0.000108867	1.32704	-2.50888	xcpW	general secretion pathway protein J	1	PA3095; PA3096; PA3097; PA3098; PA3099; PA3100; PA3101; PA3102; PA3103
	PA3099	66.2492	-1.59854	0.256575	-6.23031	4.66e-10	9.71e-09	1.59854	-3.02836	xcpV	general secretion pathway protein I	1	PA3095; PA3096; PA3097; PA3098; PA3099; PA3100; PA3101; PA3102; PA3103
	PA3100	124.714	-1.2865	0.290045	-4.43553	9.18e-06	7.08e-05	1.2865	-2.43936	xcpU	General secretion pathway outer membrane protein H precursor	1	PA3095; PA3096; PA3097; PA3098; PA3099; PA3100; PA3101; PA3102; PA3103
	PA3101	191.512	-1.51597	0.233591	-6.48985	8.59e-11	2.05e-09	1.51597	-2.8599	xcpT	general secretion pathway protein G	1	PA3095; PA3096; PA3097; PA3098; PA3099; PA3100; PA3101; PA3102; PA3103
	PA3102	202.884	-1.03546	0.185197	-5.59115	2.26e-08	3.45e-07	1.03546	-2.04977	xcpS	general secretion pathway protein F	1	PA3095; PA3096; PA3097; PA3098; PA3099; PA3100; PA3101; PA3102; PA3103
	PA3103	480.606	-1.14789	0.153928	-7.4573	8.83e-14	3.48e-12	1.14789	-2.21589	xcpR	general secretion pathway protein E	1	PA3095; PA3096; PA3097; PA3098; PA3099; PA3100; PA3101; PA3102; PA3103
23	PA3326	2141.75	-3.4463	0.162765	-21.1735	1.68e-99	8.72e-96	3.4463	-10.9003	clpP2	ClpP2	x	x
	PA3327	3569.54	-4.39479	0.217221	-20.2319	5.13e-91	1.33e-87	4.39479	-21.0361		probable non-ribosomal peptide synthetase	1	PA3327; PA3328; PA3329; PA3330; PA3331; PA3332; PA3333; PA3334
	PA3328	713.058	-4.20828	0.275789	-15.259	1.43e-52	8.29e-50	4.20828	-18.4849		probable FAD-dependent monooxygenase	1	PA3327; PA3328; PA3329; PA3330; PA3331; PA3332; PA3333; PA3334
	PA3329	859.657	-4.46114	0.267961	-16.6484	3.11e-62	2.69e-59	4.46114	-22.026		hypothetical protein	1	PA3327; PA3328; PA3329; PA3330; PA3331; PA3332; PA3333; PA3334
	PA3330	749.07	-4.72226	0.274324	-17.2142	2.08e-66	3.61e-63	4.72226	-26.3963		probable short chain dehydrogenase	1	PA3327; PA3328; PA3329; PA3330; PA3331; PA3332; PA3333; PA3334
	PA3331	1161.92	-4.64966	0.301204	-15.4369	9.24e-54	6.01e-51	4.64966	-25.1007		cytochrome P450	1	PA3327; PA3328; PA3329; PA3330; PA3331; PA3332; PA3333; PA3334
	PA3332	424.146	-4.49673	0.264356	-17.0101	6.91e-65	7.19e-62	4.49673	-22.5761		conserved hypothetical protein	1	PA3327; PA3328; PA3329; PA3330; PA3331; PA3332; PA3333; PA3334
	PA3333	755.576	-4.43978	0.260208	-17.0625	2.82e-65	3.67e-62	4.43978	-21.7024	fabH2	3-oxoacyl-[acyl-carrier-protein] synthase III	1	PA3327; PA3328; PA3329; PA3330; PA3331; PA3332; PA3333; PA3334
	PA3334	299.896	-4.40877	0.278659	-15.8214	2.21e-56	1.65e-53	4.40877	-21.2409		probable acyl carrier protein	1	PA3327; PA3328; PA3329; PA3330; PA3331; PA3332; PA3333; PA3334
	PA3335	513.662	-3.84484	0.253496	-15.1673	5.83e-52	3.03e-49	3.84484	-14.3686		hypothetical protein	x	x
	PA3336	442.495	-4.00818	0.276062	-14.5191	9.17e-48	3.98e-45	4.00818	-16.091		probable major facilitator superfamily (MFS) transporter	x	x
24	PA3442	265.987	0.621161	0.240139	2.58668	0.00969069	0.027709	0.621161	1.53811		probable ATP-binding component of ABC transporter	1	PA3441; PA3442; PA3443; PA3444; PA3445
	PA3443	210.496	0.725354	0.242414	2.99221	0.00276967	0.00984519	0.725354	1.65331		probable permease of ABC transporter	1	PA3441; PA3442; PA3443; PA3444; PA3445
	PA3444	440.279	1.00767	0.231854	4.34615	1.39e-05	0.000101263	1.00767	2.01066		conserved hypothetical protein	1	PA3441; PA3442; PA3443; PA3444; PA3445
	PA3445	446.675	1.1262	0.243584	4.62348	3.77e-06	3.31e-05	1.1262	2.18284		conserved hypothetical protein	1	PA3441; PA3442; PA3443; PA3444; PA3445
	PA3446	453.811	0.85688	0.263569	3.25106	0.00114974	0.00469273	0.85688	1.81112		conserved hypothetical protein	x	x
	PA3447	45.3107	1.46887	0.336344	4.36715	1.26e-05	9.36e-05	1.46887	2.76804		probable ATP-binding component of ABC transporter	2	PA3447; PA3448; PA3449
	PA3448	63.0125	1.35343	0.285173	4.746	2.07e-06	1.95e-05	1.35343	2.55519		probable permease of ABC transporter	2	PA3447; PA3448; PA3449
	PA3449	82.8387	1.59186	0.308055	5.16744	2.37e-07	2.78e-06	1.59186	3.01437		conserved hypothetical protein	2	PA3447; PA3448; PA3449
25	PA3475	216.341	-0.930256	0.200292	-4.6445	3.41e-06	3.06e-05	0.930256	-1.90561	pheC	cyclohexadienyl dehydratase precursor	x	x
	PA3476	1132.77	-1.57894	0.230221	-6.85835	6.97e-12	2.05e-10	1.57894	-2.9875	rhlI	autoinducer synthesis protein RhlI	x	x
	PA3477	1113.13	-1.38292	0.205978	-6.71395	1.89e-11	5.24e-10	1.38292	-2.60796	rhlR	transcriptional regulator RhlR	x	x
	PA3478	489.257	-3.05543	0.315621	-9.68068	3.64e-22	2.79e-20	3.05543	-8.31333	rhlB	rhamnosyltransferase chain B	1	PA3478; PA3479
	PA3479	1176.83	-3.12298	0.264954	-11.7869	4.56e-32	8.18e-30	3.12298	-8.71188	rhlA	rhamnosyltransferase chain A	1	PA3478; PA3479
26	PA3606	148.51	0.694258	0.205749	3.3743	0.000740032	0.00321731	0.694258	1.61805		conserved hypothetical protein	x	x
	PA3607	69.1649	1.54497	0.269134	5.74051	9.44e-09	1.54e-07	1.54497	2.91797	potA	polyamine transport protein PotA	1	PA3607; PA3608; PA3609; PA3610
	PA3608	32.4135	1.50242	0.320893	4.68198	2.84e-06	2.59e-05	1.50242	2.83317	potB	polyamine transport protein PotB	1	PA3607; PA3608; PA3609; PA3610
	PA3609	20.7818	1.77455	0.43068	4.12033	3.78e-05	0.000245792	1.77455	3.4213	potC	polyamine transport protein PotC	1	PA3607; PA3608; PA3609; PA3610
	PA3610	69.9045	1.63552	0.322178	5.07644	3.85e-07	4.37e-06	1.63552	3.10699	potD	polyamine transport protein PotD	1	PA3607; PA3608; PA3609; PA3610
	PA3611	220.624	1.09051	0.296421	3.67894	0.000234206	0.00118677	1.09051	2.1295		hypothetical protein	2	PA3611; PA3612
	PA3612	85.5173	1.04886	0.224048	4.68141	2.85e-06	2.6e-05	1.04886	2.06889		conserved hypothetical protein	2	PA3611; PA3612
27	PA3633	302.88	0.991998	0.251789	3.93981	8.15e-05	0.000482243	0.991998	1.98894	ygbP	4-diphosphocytidyl-2-C-methylerythritol synthase	1	PA3633; PA3634; PA3635; PA3636; PA3637
	PA3634	210.422	0.901054	0.195481	4.60942	4.04e-06	3.51e-05	0.901054	1.86743		conserved hypothetical protein	1	PA3633; PA3634; PA3635; PA3636; PA3637
	PA3635	4739.93	0.741264	0.165246	4.48582	7.26e-06	5.76e-05	0.741264	1.67164	eno	enolase	1	PA3633; PA3634; PA3635; PA3636; PA3637
	PA3636	1792.36	0.940117	0.171181	5.49195	3.98e-08	5.7e-07	0.940117	1.91868	kdsA	2-dehydro-3-deoxyphosphooctonate aldolase	1	PA3633; PA3634; PA3635; PA3636; PA3637
	PA3637	4684.1	1.00338	0.142606	7.03602	1.98e-12	6.35e-11	1.00338	2.00469	pyrG	CTP synthase	1	PA3633; PA3634; PA3635; PA3636; PA3637
28	PA3741	208.027	1.7018	0.235218	7.235	4.66e-13	1.64e-11	1.7018	3.25307		hypothetical protein	x	x
	PA3742	4121.72	1.06584	0.192195	5.54561	2.93e-08	4.31e-07	1.06584	2.09339	rplS	50S ribosomal protein L19	1	PA3742; PA3743; PA3744; PA3745
	PA3743	6436.47	1.21084	0.171889	7.04433	1.86e-12	6.02e-11	1.21084	2.31473	trmD	tRNA (guanine-N1)-methyltransferase	1	PA3742; PA3743; PA3744; PA3745
	PA3744	5883.24	0.935341	0.151511	6.17341	6.68e-10	1.35e-08	0.935341	1.91234	rimM	16S rRNA processing protein	1	PA3742; PA3743; PA3744; PA3745
	PA3745	1977.66	1.14762	0.249634	4.59721	4.28e-06	3.66e-05	1.14762	2.21548	rpsP	30S ribosomal protein S16	1	PA3742; PA3743; PA3744; PA3745
	PA3746	1956.34	0.816971	0.153181	5.33337	9.64e-08	1.25e-06	0.816971	1.7617	ffh	signal recognition particle protein Ffh	x	x
29	PA3897	86.1181	0.857418	0.267505	3.20524	0.00134948	0.00538696	0.857418	1.81179		hypothetical protein	x	x
	PA3898	204.797	0.586961	0.196053	2.99389	0.00275444	0.00980446	0.586961	1.50208		probable transcriptional regulator	x	x
	PA3899	251.702	0.94949	0.292524	3.24585	0.00117099	0.00477571	0.94949	1.93119	fecI	FecI	1	PA3899; PA3900
	PA3900	351.117	0.621114	0.210645	2.94863	0.00319181	0.0110367	0.621114	1.53806	fecR	FecR	1	PA3899; PA3900
	PA3901	201.156	1.23304	0.184658	6.67743	2.43e-11	6.52e-10	1.23304	2.35062	fecA	Fe(III) dicitrate transport protein FecA	x	x
30	PA4139	192.397	-2.48261	0.246676	-10.0643	7.95e-24	7.01e-22	2.48261	-5.58908		hypothetical protein	x	x
	PA4140	88.8434	-1.94272	0.257015	-7.55879	4.07e-14	1.73e-12	1.94272	-3.8443		hypothetical protein	x	x
	PA4141	1431.94	-2.42361	0.288354	-8.40501	4.28e-17	2.3e-15	2.42361	-5.36514		hypothetical protein	x	x
	PA4142	134.563	-1.79919	0.290135	-6.2012	5.6e-10	1.15e-08	1.79919	-3.48024		probable secretion protein	1	PA4142; PA4143; PA4144
	PA4143	55.1369	-1.20048	0.341787	-3.51237	0.000444127	0.002071	1.20048	-2.29817		probable toxin transporter	1	PA4142; PA4143; PA4144
31	PA4191	160.782	1.17014	0.167957	6.96689	3.24e-12	1.01e-10	1.17014	2.25034		probable iron/ascorbate oxidoreductase	1	PA4191; PA4192; PA4193; PA4194; PA4195
	PA4192	105.488	1.51023	0.200036	7.54982	4.36e-14	1.83e-12	1.51023	2.84856		probable ATP-binding component of ABC transporter	1	PA4191; PA4192; PA4193; PA4194; PA4195
	PA4193	55.6128	1.61943	0.269658	6.0055	1.91e-09	3.57e-08	1.61943	3.07255		probable permease of ABC transporter	1	PA4191; PA4192; PA4193; PA4194; PA4195
	PA4194	78.2228	1.57695	0.276064	5.71225	1.11e-08	1.78e-07	1.57695	2.98338		probable permease of ABC transporter	1	PA4191; PA4192; PA4193; PA4194; PA4195
	PA4195	338.842	1.51716	0.247685	6.12535	9.05e-10	1.76e-08	1.51716	2.86226		probable binding protein component of ABC transporter	1	PA4191; PA4192; PA4193; PA4194; PA4195
32	PA4273	14078	0.618092	0.167527	3.68949	0.0002247	0.00114979	0.618092	1.53484	rplA	50S ribosomal protein L1	1	PA4273; PA4274; PA4275; PA4276
	PA4274	9809.56	0.714998	0.148465	4.81594	1.47e-06	1.43e-05	0.714998	1.64148	rplK	50S ribosomal protein L11	1	PA4273; PA4274; PA4275; PA4276
	PA4275	4443.93	1.05819	0.180276	5.86981	4.36e-09	7.64e-08	1.05819	2.08231	nusG	transcription antitermination protein NusG	1	PA4273; PA4274; PA4275; PA4276
	PA4276	3372.72	1.27764	0.175821	7.26671	3.68e-13	1.3e-11	1.27764	2.42443	secE	secretion protein SecE	1	PA4273; PA4274; PA4275; PA4276
	PA4277	7854.55	0.832829	0.17033	4.88952	1.01e-06	1.04e-05	0.832829	1.78118	tufB	elongation factor Tu	x	x
	PA4278	200.453	0.755739	0.314861	2.40023	0.0163847	0.0431728	0.755739	1.6885		hypothetical protein	2	PA4278; PA4279; PA4280
	PA4279	184.733	1.03724	0.269238	3.85249	0.000116925	0.00065979	1.03724	2.05229		hypothetical protein	2	PA4278; PA4279; PA4280
	PA4280	285.016	1.1329	0.329894	3.43413	0.000594455	0.00268072	1.1329	2.19299	birA	BirA bifunctional protein	2	PA4278; PA4279; PA4280
33	PA4302	50.086	-1.37528	0.394015	-3.49043	0.00048224	0.00222678	1.37528	-2.59419	tadA	TadA ATPase	1	PA4299; PA4300; PA4301; PA4302; PA4303; PA4304; PA4305
	PA4303	43.8756	-1.28221	0.362056	-3.54148	0.000397893	0.00188069	1.28221	-2.43212	tadZ	TadZ	1	PA4299; PA4300; PA4301; PA4302; PA4303; PA4304; PA4305
	PA4304	82.3376	-1.19031	0.300367	-3.96284	7.41e-05	0.000442002	1.19031	-2.28201	rcpA	RcpA	1	PA4299; PA4300; PA4301; PA4302; PA4303; PA4304; PA4305
	PA4305	93.3313	-1.1813	0.274552	-4.30266	1.69e-05	0.000120636	1.1813	-2.26782	rcpC	RcpC	1	PA4299; PA4300; PA4301; PA4302; PA4303; PA4304; PA4305
	PA4306	61.3985	-2.82835	0.53279	-5.30857	1.1e-07	1.41e-06	2.82835	-7.10263	flp	Type IVb pilin, Flp	x	x
34	PA4452	238.734	1.13056	0.186478	6.06271	1.34e-09	2.53e-08	1.13056	2.18944		conserved hypothetical protein	1	PA4452; PA4453; PA4454; PA4455; PA4456
	PA4453	628.832	1.32366	0.415695	3.18421	0.00145149	0.00571807	1.32366	2.50301		conserved hypothetical protein	1	PA4452; PA4453; PA4454; PA4455; PA4456
	PA4454	299.885	0.759176	0.191572	3.96287	7.41e-05	0.000442002	0.759176	1.69252		conserved hypothetical protein	1	PA4452; PA4453; PA4454; PA4455; PA4456
	PA4455	434.021	0.94248	0.251333	3.74992	0.000176888	0.000940273	0.94248	1.92183		probable permease of ABC transporter	1	PA4452; PA4453; PA4454; PA4455; PA4456
	PA4456	836.88	0.930058	0.16265	5.71816	1.08e-08	1.73e-07	0.930058	1.90535		probable ATP-binding component of ABC transporter	1	PA4452; PA4453; PA4454; PA4455; PA4456
	PA4457	1331.35	0.733865	0.163789	4.48054	7.45e-06	5.87e-05	0.733865	1.66309		arabinose-5-phosphate isomerase KdsD	2	PA4457; PA4458; PA4459; PA4460; PA4461
	PA4458	490.284	0.643504	0.15269	4.21445	2.5e-05	0.000170327	0.643504	1.56212		conserved hypothetical protein	2	PA4457; PA4458; PA4459; PA4460; PA4461
	PA4459	403.699	0.795021	0.258835	3.07153	0.00212962	0.00788233	0.795021	1.7351	lptC	Lipopolysaccharide export system protein LptC	2	PA4457; PA4458; PA4459; PA4460; PA4461
	PA4460	933.787	0.72587	0.137685	5.27198	1.35e-07	1.7e-06	0.72587	1.6539	lptH	LptH	2	PA4457; PA4458; PA4459; PA4460; PA4461
	PA4461	1207.75	0.686538	0.137272	5.00128	5.7e-07	6.28e-06	0.686538	1.60942	lptB	Lipopolysaccharide export system ATP-binding protein LptB	2	PA4457; PA4458; PA4459; PA4460; PA4461
Total # genes	290

## Sheet: Curated list PAO1
Locus_Tag	Function	Source
PA3540	Alginate	PMID 21991283
PA3541	Alginate	PMID 21991284
PA3542	Alginate	PMID 21991285
PA3543	Alginate	PMID 21991286
PA3544	Alginate	PMID 21991287
PA3545	Alginate	PMID 21991288
PA3546	Alginate	PMID 21991289
PA3547	Alginate	PMID 21991290
PA3548	Alginate	PMID 21991291
PA3549	Alginate	PMID 21991292
PA3550	Alginate	PMID 21991293
PA3551	Alginate	PMID 21991294
PA0008	Aminoacyl-tRNA synthetase	KEGG BRITE
PA0009	Aminoacyl-tRNA synthetase	KEGG BRITE
PA0668	Aminoacyl-tRNA synthetase	KEGG BRITE
PA0903	Aminoacyl-tRNA synthetase	KEGG BRITE
PA0956	Aminoacyl-tRNA synthetase	KEGG BRITE
PA0963	Aminoacyl-tRNA synthetase	KEGG BRITE
PA1794	Aminoacyl-tRNA synthetase	KEGG BRITE
PA1795	Aminoacyl-tRNA synthetase	KEGG BRITE
PA2612	Aminoacyl-tRNA synthetase	KEGG BRITE
PA2739	Aminoacyl-tRNA synthetase	KEGG BRITE
PA2740	Aminoacyl-tRNA synthetase	KEGG BRITE
PA2744	Aminoacyl-tRNA synthetase	KEGG BRITE
PA3134	Aminoacyl-tRNA synthetase	KEGG BRITE
PA3482	Aminoacyl-tRNA synthetase	KEGG BRITE
PA3700	Aminoacyl-tRNA synthetase	KEGG BRITE
PA3802	Aminoacyl-tRNA synthetase	KEGG BRITE
PA3834	Aminoacyl-tRNA synthetase	KEGG BRITE
PA3987	Aminoacyl-tRNA synthetase	KEGG BRITE
PA4138	Aminoacyl-tRNA synthetase	KEGG BRITE
PA4439	Aminoacyl-tRNA synthetase	KEGG BRITE
PA4560	Aminoacyl-tRNA synthetase	KEGG BRITE
PA4724	Aminoacyl-tRNA synthetase	KEGG BRITE
PA5051	Aminoacyl-tRNA synthetase	KEGG BRITE
PA0132	Aminotransferase	KEGG BRITE
PA0266	Aminotransferase	KEGG BRITE
PA0299	Aminotransferase	KEGG BRITE
PA0420	Aminotransferase	KEGG BRITE
PA0501	Aminotransferase	KEGG BRITE
PA0530	Aminotransferase	KEGG BRITE
PA0870	Aminotransferase	KEGG BRITE
PA0895	Aminotransferase	KEGG BRITE
PA1310	Aminotransferase	KEGG BRITE
PA2413	Aminotransferase	KEGG BRITE
PA2531	Aminotransferase	KEGG BRITE
PA2828	Aminotransferase	KEGG BRITE
PA3139	Aminotransferase	KEGG BRITE
PA3155	Aminotransferase	KEGG BRITE
PA3165	Aminotransferase	KEGG BRITE
PA3167	Aminotransferase	KEGG BRITE
PA3552	Aminotransferase	KEGG BRITE
PA3659	Aminotransferase	KEGG BRITE
PA3798	Aminotransferase	KEGG BRITE
PA3977	Aminotransferase	KEGG BRITE
PA4088	Aminotransferase	KEGG BRITE
PA4447	Aminotransferase	KEGG BRITE
PA4715	Aminotransferase	KEGG BRITE
PA4976	Aminotransferase	KEGG BRITE
PA5013	Aminotransferase	KEGG BRITE
PA5313	Aminotransferase	KEGG BRITE
PA5523	Aminotransferase	KEGG BRITE
PA0424	Antibiotic resistance	KEGG BRITE
PA0425	Antibiotic resistance	KEGG BRITE
PA0426	Antibiotic resistance	KEGG BRITE
PA0427	Antibiotic resistance	KEGG BRITE
PA0468	Antibiotic resistance	KEGG BRITE
PA0706	Antibiotic resistance	KEGG BRITE
PA0749	Antibiotic resistance	KEGG BRITE
PA0920	Antibiotic resistance	KEGG BRITE
PA0958	Antibiotic resistance	KEGG BRITE
PA1129	Antibiotic resistance	KEGG BRITE
PA1131	Antibiotic resistance	KEGG BRITE
PA1179	Antibiotic resistance	KEGG BRITE
PA1180	Antibiotic resistance	KEGG BRITE
PA1282	Antibiotic resistance	KEGG BRITE
PA1430	Antibiotic resistance	KEGG BRITE
PA1437	Antibiotic resistance	KEGG BRITE
PA1438	Antibiotic resistance	KEGG BRITE
PA1798	Antibiotic resistance	KEGG BRITE
PA1799	Antibiotic resistance	KEGG BRITE
PA1858	Antibiotic resistance	KEGG BRITE
PA2018	Antibiotic resistance	KEGG BRITE
PA2019	Antibiotic resistance	KEGG BRITE
PA2020	Antibiotic resistance	KEGG BRITE
PA2492	Antibiotic resistance	KEGG BRITE
PA2493	Antibiotic resistance	KEGG BRITE
PA2494	Antibiotic resistance	KEGG BRITE
PA2495	Antibiotic resistance	KEGG BRITE
PA2523	Antibiotic resistance	KEGG BRITE
PA2524	Antibiotic resistance	KEGG BRITE
PA2809	Antibiotic resistance	KEGG BRITE
PA2810	Antibiotic resistance	KEGG BRITE
PA3045	Antibiotic resistance	KEGG BRITE
PA3521	Antibiotic resistance	KEGG BRITE
PA3522	Antibiotic resistance	KEGG BRITE
PA3523	Antibiotic resistance	KEGG BRITE
PA3676	Antibiotic resistance	KEGG BRITE
PA3677	Antibiotic resistance	KEGG BRITE
PA3678	Antibiotic resistance	KEGG BRITE
PA3948	Antibiotic resistance	KEGG BRITE
PA4110	Antibiotic resistance	KEGG BRITE
PA4119	Antibiotic resistance	KEGG BRITE
PA4144	Antibiotic resistance	KEGG BRITE
PA4374	Antibiotic resistance	KEGG BRITE
PA4375	Antibiotic resistance	KEGG BRITE
PA4598	Antibiotic resistance	KEGG BRITE
PA4599	Antibiotic resistance	KEGG BRITE
PA4600	Antibiotic resistance	KEGG BRITE
PA4778	Antibiotic resistance	KEGG BRITE
PA4885	Antibiotic resistance	KEGG BRITE
PA4886	Antibiotic resistance	KEGG BRITE
PA4974	Antibiotic resistance	KEGG BRITE
PA5514	Antibiotic resistance	KEGG BRITE
PA0248	AraC regulon	KEGG BRITE
PA0416	AraC regulon	KEGG BRITE
PA0564	AraC regulon	KEGG BRITE
PA0893	AraC regulon	KEGG BRITE
PA1713	AraC regulon	KEGG BRITE
PA2118	AraC regulon	KEGG BRITE
PA3596	AraC regulon	KEGG BRITE
PA3898	AraC regulon	KEGG BRITE
PA4120	AraC regulon	KEGG BRITE
PA4227	AraC regulon	KEGG BRITE
PA5380	AraC regulon	KEGG BRITE
PA5389	AraC regulon	KEGG BRITE
PA0017	Biogenesis of ribosome	KEGG BRITE
PA0022	Biogenesis of ribosome	KEGG BRITE
PA0354	Biogenesis of ribosome	KEGG BRITE
PA0370	Biogenesis of ribosome	KEGG BRITE
PA0419	Biogenesis of ribosome	KEGG BRITE
PA0455	Biogenesis of ribosome	KEGG BRITE
PA0592	Biogenesis of ribosome	KEGG BRITE
PA0733	Biogenesis of ribosome	KEGG BRITE
PA0770	Biogenesis of ribosome	KEGG BRITE
PA0770	Biogenesis of ribosome	KEGG BRITE
PA0771	Biogenesis of ribosome	KEGG BRITE
PA0771	Biogenesis of ribosome	KEGG BRITE
PA0916	Biogenesis of ribosome	KEGG BRITE
PA0933	Biogenesis of ribosome	KEGG BRITE
PA1110	Biogenesis of ribosome	KEGG BRITE
PA1161	Biogenesis of ribosome	KEGG BRITE
PA1407	Biogenesis of ribosome	KEGG BRITE
PA1563	Biogenesis of ribosome	KEGG BRITE
PA1678	Biogenesis of ribosome	KEGG BRITE
PA1839	Biogenesis of ribosome	KEGG BRITE
PA1926	Biogenesis of ribosome	KEGG BRITE
PA1928	Biogenesis of ribosome	KEGG BRITE
PA2043	Biogenesis of ribosome	KEGG BRITE
PA2630	Biogenesis of ribosome	KEGG BRITE
PA2840	Biogenesis of ribosome	KEGG BRITE
PA2975	Biogenesis of ribosome	KEGG BRITE
PA2976	Biogenesis of ribosome	KEGG BRITE
PA3048	Biogenesis of ribosome	KEGG BRITE
PA3049	Biogenesis of ribosome	KEGG BRITE
PA3179	Biogenesis of ribosome	KEGG BRITE
PA3246	Biogenesis of ribosome	KEGG BRITE
PA3680	Biogenesis of ribosome	KEGG BRITE
PA3744	Biogenesis of ribosome	KEGG BRITE
PA3799	Biogenesis of ribosome	KEGG BRITE
PA3806	Biogenesis of ribosome	KEGG BRITE
PA3840	Biogenesis of ribosome	KEGG BRITE
PA3968	Biogenesis of ribosome	KEGG BRITE
PA3982	Biogenesis of ribosome	KEGG BRITE
PA4004	Biogenesis of ribosome	KEGG BRITE
PA4005	Biogenesis of ribosome	KEGG BRITE
PA4052	Biogenesis of ribosome	KEGG BRITE
PA4275	Biogenesis of ribosome	KEGG BRITE
PA4420	Biogenesis of ribosome	KEGG BRITE
PA4422	Biogenesis of ribosome	KEGG BRITE
PA4463	Biogenesis of ribosome	KEGG BRITE
PA4473	Biogenesis of ribosome	KEGG BRITE
PA4477	Biogenesis of ribosome	KEGG BRITE
PA4544	Biogenesis of ribosome	KEGG BRITE
PA4566	Biogenesis of ribosome	KEGG BRITE
PA4617	Biogenesis of ribosome	KEGG BRITE
PA4627	Biogenesis of ribosome	KEGG BRITE
PA4673	Biogenesis of ribosome	KEGG BRITE
PA4678	Biogenesis of ribosome	KEGG BRITE
PA4723	Biogenesis of ribosome	KEGG BRITE
PA4743	Biogenesis of ribosome	KEGG BRITE
PA4745	Biogenesis of ribosome	KEGG BRITE
PA4746	Biogenesis of ribosome	KEGG BRITE
PA4752	Biogenesis of ribosome	KEGG BRITE
PA4753	Biogenesis of ribosome	KEGG BRITE
PA4780	Biogenesis of ribosome	KEGG BRITE
PA4850	Biogenesis of ribosome	KEGG BRITE
PA4936	Biogenesis of ribosome	KEGG BRITE
PA4943	Biogenesis of ribosome	KEGG BRITE
PA4951	Biogenesis of ribosome	KEGG BRITE
PA4952	Biogenesis of ribosome	KEGG BRITE
PA5019	Biogenesis of ribosome	KEGG BRITE
PA5197	Biogenesis of ribosome	KEGG BRITE
PA5338	Biogenesis of ribosome	KEGG BRITE
PA5536	Biogenesis of ribosome	KEGG BRITE
PA5564	Biogenesis of ribosome	KEGG BRITE
PA0766	Chaperones	KEGG BRITE
PA2129	Chaperones	KEGG BRITE
PA3785	Chaperones	KEGG BRITE
PA4085	Chaperones	KEGG BRITE
PA4651	Chaperones	KEGG BRITE
PA4751	Chaperones	KEGG BRITE
PA5128	Chaperones	KEGG BRITE
PA5560	Chaperones	KEGG BRITE
PA0374	Chromosome partitioning	KEGG BRITE
PA0375	Chromosome partitioning	KEGG BRITE
PA0425	Chromosome partitioning	KEGG BRITE
PA1366	Chromosome partitioning	KEGG BRITE
PA1462	Chromosome partitioning	KEGG BRITE
PA1527	Chromosome partitioning	KEGG BRITE
PA1528	Chromosome partitioning	KEGG BRITE
PA2272	Chromosome partitioning	KEGG BRITE
PA2353	Chromosome partitioning	KEGG BRITE
PA2615	Chromosome partitioning	KEGG BRITE
PA3008	Chromosome partitioning	KEGG BRITE
PA3197	Chromosome partitioning	KEGG BRITE
PA3198	Chromosome partitioning	KEGG BRITE
PA3243	Chromosome partitioning	KEGG BRITE
PA3244	Chromosome partitioning	KEGG BRITE
PA3245	Chromosome partitioning	KEGG BRITE
PA3481	Chromosome partitioning	KEGG BRITE
PA3634	Chromosome partitioning	KEGG BRITE
PA3738	Chromosome partitioning	KEGG BRITE
PA4002	Chromosome partitioning	KEGG BRITE
PA4374	Chromosome partitioning	KEGG BRITE
PA4407	Chromosome partitioning	KEGG BRITE
PA4408	Chromosome partitioning	KEGG BRITE
PA4409	Chromosome partitioning	KEGG BRITE
PA4413	Chromosome partitioning	KEGG BRITE
PA4418	Chromosome partitioning	KEGG BRITE
PA4419	Chromosome partitioning	KEGG BRITE
PA4438	Chromosome partitioning	KEGG BRITE
PA4479	Chromosome partitioning	KEGG BRITE
PA4480	Chromosome partitioning	KEGG BRITE
PA4481	Chromosome partitioning	KEGG BRITE
PA4539	Chromosome partitioning	KEGG BRITE
PA4947	Chromosome partitioning	KEGG BRITE
PA4964	Chromosome partitioning	KEGG BRITE
PA4967	Chromosome partitioning	KEGG BRITE
PA5028	Chromosome partitioning	KEGG BRITE
PA5226	Chromosome partitioning	KEGG BRITE
PA5227	Chromosome partitioning	KEGG BRITE
PA5280	Chromosome partitioning	KEGG BRITE
PA5492	Chromosome partitioning	KEGG BRITE
PA5538	Chromosome partitioning	KEGG BRITE
PA5562	Chromosome partitioning	KEGG BRITE
PA5563	Chromosome partitioning	KEGG BRITE
PA5564	Chromosome partitioning	KEGG BRITE
PA5565	Chromosome partitioning	KEGG BRITE
PA0275	CRP_FNR regulon	KEGG BRITE
PA0527	CRP_FNR regulon	KEGG BRITE
PA0652	CRP_FNR regulon	KEGG BRITE
PA1544	CRP_FNR regulon	KEGG BRITE
PA0169	Cyclic-di-GMP domains	PMID 27129226
PA0285	Cyclic-di-GMP domains	PMID 27129227
PA0290	Cyclic-di-GMP domains	PMID 27129228
PA0338	Cyclic-di-GMP domains	PMID 27129229
PA0575	Cyclic-di-GMP domains	PMID 27129230
PA0707	Cyclic-di-GMP domains	PMID 27129231
PA0847	Cyclic-di-GMP domains	PMID 27129232
PA0861	Cyclic-di-GMP domains	PMID 27129233
PA1107	Cyclic-di-GMP domains	PMID 27129234
PA1120	Cyclic-di-GMP domains	PMID 27129235
PA1181	Cyclic-di-GMP domains	PMID 27129236
PA1433	Cyclic-di-GMP domains	PMID 27129237
PA1727	Cyclic-di-GMP domains	PMID 27129238
PA1851	Cyclic-di-GMP domains	PMID 27129239
PA2072	Cyclic-di-GMP domains	PMID 27129240
PA2133	Cyclic-di-GMP domains	PMID 27129241
PA2200	Cyclic-di-GMP domains	PMID 27129242
PA2567	Cyclic-di-GMP domains	PMID 27129243
PA2572	Cyclic-di-GMP domains	PMID 27129244
PA2771	Cyclic-di-GMP domains	PMID 27129245
PA2818	Cyclic-di-GMP domains	PMID 27129246
PA2870	Cyclic-di-GMP domains	PMID 27129247
PA3061	Cyclic-di-GMP domains	PMID 27129248
PA3177	Cyclic-di-GMP domains	PMID 27129249
PA3258	Cyclic-di-GMP domains	PMID 27129250
PA3311	Cyclic-di-GMP domains	PMID 27129251
PA3343	Cyclic-di-GMP domains	PMID 27129252
PA3702	Cyclic-di-GMP domains	PMID 27129253
PA3825	Cyclic-di-GMP domains	PMID 27129254
PA3947	Cyclic-di-GMP domains	PMID 27129255
PA4108	Cyclic-di-GMP domains	PMID 27129256
PA4332	Cyclic-di-GMP domains	PMID 27129257
PA4367	Cyclic-di-GMP domains	PMID 27129258
PA4396	Cyclic-di-GMP domains	PMID 27129259
PA4601	Cyclic-di-GMP domains	PMID 27129260
PA4781	Cyclic-di-GMP domains	PMID 27129261
PA4843	Cyclic-di-GMP domains	PMID 27129262
PA4929	Cyclic-di-GMP domains	PMID 27129263
PA4959	Cyclic-di-GMP domains	PMID 27129264
PA5017	Cyclic-di-GMP domains	PMID 27129265
PA5295	Cyclic-di-GMP domains	PMID 27129266
PA5442	Cyclic-di-GMP domains	PMID 27129267
PA5487	Cyclic-di-GMP domains	PMID 27129268
PA0012	Cyclid-di-GMP receptors	PMID 27129269
PA2799	Cyclid-di-GMP receptors	PMID 27129270
PA2960	Cyclid-di-GMP receptors	PMID 27129271
PA2989	Cyclid-di-GMP receptors	PMID 27129272
PA3061	Cyclid-di-GMP receptors	PMID 27129273
PA3353	Cyclid-di-GMP receptors	PMID 27129274
PA3542	Cyclid-di-GMP receptors	PMID 27129275
PA3702	Cyclid-di-GMP receptors	PMID 27129276
PA3740	Cyclid-di-GMP receptors	PMID 27129277
PA4324	Cyclid-di-GMP receptors	PMID 27129278
PA4608	Cyclid-di-GMP receptors	PMID 27129279
PA4878	Cyclid-di-GMP receptors	PMID 27129280
PA4959	Cyclid-di-GMP receptors	PMID 27129281
PA1490	DeoR regulon	KEGG BRITE
PA3583	DeoR regulon	KEGG BRITE
PA0010	DNA base excision repair	KEGG BRITE
PA0357	DNA base excision repair	KEGG BRITE
PA0750	DNA base excision repair	KEGG BRITE
PA1529	DNA base excision repair	KEGG BRITE
PA1686	DNA base excision repair	KEGG BRITE
PA2545	DNA base excision repair	KEGG BRITE
PA3495	DNA base excision repair	KEGG BRITE
PA3725	DNA base excision repair	KEGG BRITE
PA4010	DNA base excision repair	KEGG BRITE
PA4172	DNA base excision repair	KEGG BRITE
PA5147	DNA base excision repair	KEGG BRITE
PA5332	DNA base excision repair	KEGG BRITE
PA5493	DNA base excision repair	KEGG BRITE
PA0995	DNA damage direct reversal repair	KEGG BRITE
PA2118	DNA damage direct reversal repair	KEGG BRITE
PA3596	DNA damage direct reversal repair	KEGG BRITE
PA4660	DNA damage direct reversal repair	KEGG BRITE
PA0003	DNA homologous recombination repair	KEGG BRITE
PA0772	DNA homologous recombination repair	KEGG BRITE
PA0965	DNA homologous recombination repair	KEGG BRITE
PA0965	DNA homologous recombination repair	KEGG BRITE
PA0966	DNA homologous recombination repair	KEGG BRITE
PA0966	DNA homologous recombination repair	KEGG BRITE
PA0967	DNA homologous recombination repair	KEGG BRITE
PA0967	DNA homologous recombination repair	KEGG BRITE
PA1534	DNA homologous recombination repair	KEGG BRITE
PA3263	DNA homologous recombination repair	KEGG BRITE
PA3617	DNA homologous recombination repair	KEGG BRITE
PA3617	DNA homologous recombination repair	KEGG BRITE
PA3725	DNA homologous recombination repair	KEGG BRITE
PA4281	DNA homologous recombination repair	KEGG BRITE
PA4282	DNA homologous recombination repair	KEGG BRITE
PA4283	DNA homologous recombination repair	KEGG BRITE
PA4284	DNA homologous recombination repair	KEGG BRITE
PA4285	DNA homologous recombination repair	KEGG BRITE
PA4316	DNA homologous recombination repair	KEGG BRITE
PA4609	DNA homologous recombination repair	KEGG BRITE
PA4763	DNA homologous recombination repair	KEGG BRITE
PA5050	DNA homologous recombination repair	KEGG BRITE
PA5345	DNA homologous recombination repair	KEGG BRITE
PA0002	DNA mismatch repair	KEGG BRITE
PA1529	DNA mismatch repair	KEGG BRITE
PA1532	DNA mismatch repair	KEGG BRITE
PA1816	DNA mismatch repair	KEGG BRITE
PA2961	DNA mismatch repair	KEGG BRITE
PA3232	DNA mismatch repair	KEGG BRITE
PA3620	DNA mismatch repair	KEGG BRITE
PA3640	DNA mismatch repair	KEGG BRITE
PA3777	DNA mismatch repair	KEGG BRITE
PA3832	DNA mismatch repair	KEGG BRITE
PA3989	DNA mismatch repair	KEGG BRITE
PA4042	DNA mismatch repair	KEGG BRITE
PA4232	DNA mismatch repair	KEGG BRITE
PA4316	DNA mismatch repair	KEGG BRITE
PA4946	DNA mismatch repair	KEGG BRITE
PA5443	DNA mismatch repair	KEGG BRITE
PA0004	DNA non-homologous end joining repair	KEGG BRITE
PA0772	DNA non-homologous end joining repair	KEGG BRITE
PA1529	DNA non-homologous end joining repair	KEGG BRITE
PA1534	DNA non-homologous end joining repair	KEGG BRITE
PA1804	DNA non-homologous end joining repair	KEGG BRITE
PA2138	DNA non-homologous end joining repair	KEGG BRITE
PA2150	DNA non-homologous end joining repair	KEGG BRITE
PA2244	DNA non-homologous end joining repair	KEGG BRITE
PA2738	DNA non-homologous end joining repair	KEGG BRITE
PA3011	DNA non-homologous end joining repair	KEGG BRITE
PA3138	DNA non-homologous end joining repair	KEGG BRITE
PA3161	DNA non-homologous end joining repair	KEGG BRITE
PA3168	DNA non-homologous end joining repair	KEGG BRITE
PA3344	DNA non-homologous end joining repair	KEGG BRITE
PA3725	DNA non-homologous end joining repair	KEGG BRITE
PA3940	DNA non-homologous end joining repair	KEGG BRITE
PA4234	DNA non-homologous end joining repair	KEGG BRITE
PA4316	DNA non-homologous end joining repair	KEGG BRITE
PA4853	DNA non-homologous end joining repair	KEGG BRITE
PA5348	DNA non-homologous end joining repair	KEGG BRITE
PA1529	DNA nucleotide excision repair	KEGG BRITE
PA2585	DNA nucleotide excision repair	KEGG BRITE
PA3138	DNA nucleotide excision repair	KEGG BRITE
PA4234	DNA nucleotide excision repair	KEGG BRITE
PA4238	DNA nucleotide excision repair	KEGG BRITE
PA4269	DNA nucleotide excision repair	KEGG BRITE
PA4270	DNA nucleotide excision repair	KEGG BRITE
PA5337	DNA nucleotide excision repair	KEGG BRITE
PA5443	DNA nucleotide excision repair	KEGG BRITE
PA5493	DNA nucleotide excision repair	KEGG BRITE
PA0001	DNA replication	KEGG BRITE
PA0002	DNA replication	KEGG BRITE
PA0004	DNA replication	KEGG BRITE
PA0577	DNA replication	KEGG BRITE
PA0947	DNA replication	KEGG BRITE
PA1529	DNA replication	KEGG BRITE
PA1532	DNA replication	KEGG BRITE
PA1804	DNA replication	KEGG BRITE
PA1815	DNA replication	KEGG BRITE
PA1815	DNA replication	KEGG BRITE
PA1816	DNA replication	KEGG BRITE
PA2244	DNA replication	KEGG BRITE
PA2738	DNA replication	KEGG BRITE
PA2961	DNA replication	KEGG BRITE
PA3011	DNA replication	KEGG BRITE
PA3161	DNA replication	KEGG BRITE
PA3168	DNA replication	KEGG BRITE
PA3232	DNA replication	KEGG BRITE
PA3640	DNA replication	KEGG BRITE
PA3642	DNA replication	KEGG BRITE
PA3642	DNA replication	KEGG BRITE
PA3832	DNA replication	KEGG BRITE
PA3940	DNA replication	KEGG BRITE
PA3989	DNA replication	KEGG BRITE
PA4232	DNA replication	KEGG BRITE
PA4931	DNA replication	KEGG BRITE
PA4964	DNA replication	KEGG BRITE
PA4967	DNA replication	KEGG BRITE
PA5348	DNA replication	KEGG BRITE
PA5493	DNA replication	KEGG BRITE
PA0173	Flagella	KEGG BRITE
PA0174	Flagella	KEGG BRITE
PA0175	Flagella	KEGG BRITE
PA0176	Flagella	KEGG BRITE
PA0177	Flagella	KEGG BRITE
PA0178	Flagella	KEGG BRITE
PA0179	Flagella	KEGG BRITE
PA0180	Flagella	KEGG BRITE
PA0314	Flagella	KEGG BRITE
PA1077	Flagella	KEGG BRITE
PA1078	Flagella	KEGG BRITE
PA1079	Flagella	KEGG BRITE
PA1080	Flagella	KEGG BRITE
PA1081	Flagella	KEGG BRITE
PA1082	Flagella	KEGG BRITE
PA1083	Flagella	KEGG BRITE
PA1084	Flagella	KEGG BRITE
PA1085	Flagella	KEGG BRITE
PA1086	Flagella	KEGG BRITE
PA1087	Flagella	KEGG BRITE
PA1092	Flagella	KEGG BRITE
PA1093	Flagella	KEGG BRITE
PA1094	Flagella	KEGG BRITE
PA1095	Flagella	KEGG BRITE
PA1100	Flagella	KEGG BRITE
PA1101	Flagella	KEGG BRITE
PA1102	Flagella	KEGG BRITE
PA1103	Flagella	KEGG BRITE
PA1104	Flagella	KEGG BRITE
PA1105	Flagella	KEGG BRITE
PA1423	Flagella	KEGG BRITE
PA1441	Flagella	KEGG BRITE
PA1442	Flagella	KEGG BRITE
PA1443	Flagella	KEGG BRITE
PA1444	Flagella	KEGG BRITE
PA1445	Flagella	KEGG BRITE
PA1446	Flagella	KEGG BRITE
PA1447	Flagella	KEGG BRITE
PA1448	Flagella	KEGG BRITE
PA1449	Flagella	KEGG BRITE
PA1452	Flagella	KEGG BRITE
PA1453	Flagella	KEGG BRITE
PA1454	Flagella	KEGG BRITE
PA1455	Flagella	KEGG BRITE
PA1456	Flagella	KEGG BRITE
PA1457	Flagella	KEGG BRITE
PA1458	Flagella	KEGG BRITE
PA1459	Flagella	KEGG BRITE
PA1460	Flagella	KEGG BRITE
PA1461	Flagella	KEGG BRITE
PA1463	Flagella	KEGG BRITE
PA1464	Flagella	KEGG BRITE
PA1561	Flagella	KEGG BRITE
PA1608	Flagella	KEGG BRITE
PA1646	Flagella	KEGG BRITE
PA1930	Flagella	KEGG BRITE
PA2561	Flagella	KEGG BRITE
PA2573	Flagella	KEGG BRITE
PA2652	Flagella	KEGG BRITE
PA2654	Flagella	KEGG BRITE
PA2920	Flagella	KEGG BRITE
PA3348	Flagella	KEGG BRITE
PA3349	Flagella	KEGG BRITE
PA3350	Flagella	KEGG BRITE
PA3351	Flagella	KEGG BRITE
PA3352	Flagella	KEGG BRITE
PA3526	Flagella	KEGG BRITE
PA4290	Flagella	KEGG BRITE
PA4307	Flagella	KEGG BRITE
PA4309	Flagella	KEGG BRITE
PA4310	Flagella	KEGG BRITE
PA4520	Flagella	KEGG BRITE
PA4633	Flagella	KEGG BRITE
PA4915	Flagella	KEGG BRITE
PA4953	Flagella	KEGG BRITE
PA4954	Flagella	KEGG BRITE
PA5072	Flagella	KEGG BRITE
PA5233	Flagella	KEGG BRITE
PA0538	Folding catalyst	KEGG BRITE
PA0594	Folding catalyst	KEGG BRITE
PA0837	Folding catalyst	KEGG BRITE
PA1481	Folding catalyst	KEGG BRITE
PA1793	Folding catalyst	KEGG BRITE
PA1805	Folding catalyst	KEGG BRITE
PA1996	Folding catalyst	KEGG BRITE
PA2476	Folding catalyst	KEGG BRITE
PA2478	Folding catalyst	KEGG BRITE
PA2694	Folding catalyst	KEGG BRITE
PA3227	Folding catalyst	KEGG BRITE
PA3262	Folding catalyst	KEGG BRITE
PA3533	Folding catalyst	KEGG BRITE
PA3737	Folding catalyst	KEGG BRITE
PA3871	Folding catalyst	KEGG BRITE
PA4061	Folding catalyst	KEGG BRITE
PA4176	Folding catalyst	KEGG BRITE
PA4558	Folding catalyst	KEGG BRITE
PA4572	Folding catalyst	KEGG BRITE
PA4845	Folding catalyst	KEGG BRITE
PA5129	Folding catalyst	KEGG BRITE
PA5240	Folding catalyst	KEGG BRITE
PA5254	Folding catalyst	KEGG BRITE
PA5256	Folding catalyst	KEGG BRITE
PA5489	Folding catalyst	KEGG BRITE
PA4764	Fur regulon	KEGG BRITE
PA5499	Fur regulon	KEGG BRITE
PA0378	Glycosyltransferase	KEGG BRITE
PA0705	Glycosyltransferase	KEGG BRITE
PA1130	Glycosyltransferase	KEGG BRITE
PA2165	Glycosyltransferase	KEGG BRITE
PA2233	Glycosyltransferase	KEGG BRITE
PA2236	Glycosyltransferase	KEGG BRITE
PA2238	Glycosyltransferase	KEGG BRITE
PA2239	Glycosyltransferase	KEGG BRITE
PA3059	Glycosyltransferase	KEGG BRITE
PA3145	Glycosyltransferase	KEGG BRITE
PA3478	Glycosyltransferase	KEGG BRITE
PA3479	Glycosyltransferase	KEGG BRITE
PA3541	Glycosyltransferase	KEGG BRITE
PA3556	Glycosyltransferase	KEGG BRITE
PA3643	Glycosyltransferase	KEGG BRITE
PA4311	Glycosyltransferase	KEGG BRITE
PA4700	Glycosyltransferase	KEGG BRITE
PA4988	Glycosyltransferase	KEGG BRITE
PA5000	Glycosyltransferase	KEGG BRITE
PA5010	Glycosyltransferase	KEGG BRITE
PA5011	Glycosyltransferase	KEGG BRITE
PA5012	Glycosyltransferase	KEGG BRITE
PA5045	Glycosyltransferase	KEGG BRITE
PA5077	Glycosyltransferase	KEGG BRITE
PA5447	Glycosyltransferase	KEGG BRITE
PA5448	Glycosyltransferase	KEGG BRITE
PA5449	Glycosyltransferase	KEGG BRITE
PA0120	GntR regulon	KEGG BRITE
PA0268	GntR regulon	KEGG BRITE
PA2299	GntR regulon	KEGG BRITE
PA3381	GntR regulon	KEGG BRITE
PA3757	GntR regulon	KEGG BRITE
PA4165	GntR regulon	KEGG BRITE
PA4769	GntR regulon	KEGG BRITE
PA4906	GntR regulon	KEGG BRITE
PA5105	GntR regulon	KEGG BRITE
PA5356	GntR regulon	KEGG BRITE
PA5431	GntR regulon	KEGG BRITE
PA0459	Heat shock	KEGG BRITE
PA0598	Heat shock	KEGG BRITE
PA1068	Heat shock	KEGG BRITE
PA1596	Heat shock	KEGG BRITE
PA1802	Heat shock	KEGG BRITE
PA2620	Heat shock	KEGG BRITE
PA3126	Heat shock	KEGG BRITE
PA3810	Heat shock	KEGG BRITE
PA3811	Heat shock	KEGG BRITE
PA4385	Heat shock	KEGG BRITE
PA4386	Heat shock	KEGG BRITE
PA4542	Heat shock	KEGG BRITE
PA4760	Heat shock	KEGG BRITE
PA4761	Heat shock	KEGG BRITE
PA4762	Heat shock	KEGG BRITE
PA4873	Heat shock	KEGG BRITE
PA5054	Heat shock	KEGG BRITE
PA5193	Heat shock	KEGG BRITE
PA5195	Heat shock	KEGG BRITE
PA1804	HU DNA-binding proteins	KEGG BRITE
PA3940	HU DNA-binding proteins	KEGG BRITE
PA5348	HU DNA-binding proteins	KEGG BRITE
PA2738	IHF DNA-binding proteins	KEGG BRITE
PA3161	IHF DNA-binding proteins	KEGG BRITE
PA1949	LacI regulon	KEGG BRITE
PA2259	LacI regulon	KEGG BRITE
PA2320	LacI regulon	KEGG BRITE
PA3563	LacI regulon	KEGG BRITE
PA0378	Lipid transferase or dehydrogenase	KEGG BRITE
PA0869	Lipid transferase or dehydrogenase	KEGG BRITE
PA1222	Lipid transferase or dehydrogenase	KEGG BRITE
PA1812	Lipid transferase or dehydrogenase	KEGG BRITE
PA1959	Lipid transferase or dehydrogenase	KEGG BRITE
PA2272	Lipid transferase or dehydrogenase	KEGG BRITE
PA2854	Lipid transferase or dehydrogenase	KEGG BRITE
PA2977	Lipid transferase or dehydrogenase	KEGG BRITE
PA3020	Lipid transferase or dehydrogenase	KEGG BRITE
PA3047	Lipid transferase or dehydrogenase	KEGG BRITE
PA3764	Lipid transferase or dehydrogenase	KEGG BRITE
PA3999	Lipid transferase or dehydrogenase	KEGG BRITE
PA4001	Lipid transferase or dehydrogenase	KEGG BRITE
PA4003	Lipid transferase or dehydrogenase	KEGG BRITE
PA4011	Lipid transferase or dehydrogenase	KEGG BRITE
PA4201	Lipid transferase or dehydrogenase	KEGG BRITE
PA4410	Lipid transferase or dehydrogenase	KEGG BRITE
PA4411	Lipid transferase or dehydrogenase	KEGG BRITE
PA4412	Lipid transferase or dehydrogenase	KEGG BRITE
PA4414	Lipid transferase or dehydrogenase	KEGG BRITE
PA4415	Lipid transferase or dehydrogenase	KEGG BRITE
PA4416	Lipid transferase or dehydrogenase	KEGG BRITE
PA4417	Lipid transferase or dehydrogenase	KEGG BRITE
PA4418	Lipid transferase or dehydrogenase	KEGG BRITE
PA4444	Lipid transferase or dehydrogenase	KEGG BRITE
PA4450	Lipid transferase or dehydrogenase	KEGG BRITE
PA4522	Lipid transferase or dehydrogenase	KEGG BRITE
PA4562	Lipid transferase or dehydrogenase	KEGG BRITE
PA4662	Lipid transferase or dehydrogenase	KEGG BRITE
PA4700	Lipid transferase or dehydrogenase	KEGG BRITE
PA4930	Lipid transferase or dehydrogenase	KEGG BRITE
PA4947	Lipid transferase or dehydrogenase	KEGG BRITE
PA5045	Lipid transferase or dehydrogenase	KEGG BRITE
PA5198	Lipid transferase or dehydrogenase	KEGG BRITE
PA5302	Lipid transferase or dehydrogenase	KEGG BRITE
PA5485	Lipid transferase or dehydrogenase	KEGG BRITE
PA5538	Lipid transferase or dehydrogenase	KEGG BRITE
PA5551	Lipid transferase or dehydrogenase	KEGG BRITE
PA2028	Lrp_AsnC regulon	KEGG BRITE
PA2577	Lrp_AsnC regulon	KEGG BRITE
PA3965	Lrp_AsnC regulon	KEGG BRITE
PA4508	Lrp_AsnC regulon	KEGG BRITE
PA4784	Lrp_AsnC regulon	KEGG BRITE
PA5308	Lrp_AsnC regulon	KEGG BRITE
PA1430	LuxR regulon	KEGG BRITE
PA1759	LuxR regulon	KEGG BRITE
PA1760	LuxR regulon	KEGG BRITE
PA3477	LuxR regulon	KEGG BRITE
PA3921	LuxR regulon	KEGG BRITE
PA0133	LysR regulon	KEGG BRITE
PA0152	LysR regulon	KEGG BRITE
PA0217	LysR regulon	KEGG BRITE
PA1003	LysR regulon	KEGG BRITE
PA1184	LysR regulon	KEGG BRITE
PA1754	LysR regulon	KEGG BRITE
PA1998	LysR regulon	KEGG BRITE
PA2054	LysR regulon	KEGG BRITE
PA2492	LysR regulon	KEGG BRITE
PA2510	LysR regulon	KEGG BRITE
PA3587	LysR regulon	KEGG BRITE
PA3845	LysR regulon	KEGG BRITE
PA4109	LysR regulon	KEGG BRITE
PA4363	LysR regulon	KEGG BRITE
PA5344	LysR regulon	KEGG BRITE
PA5428	LysR regulon	KEGG BRITE
PA5437	LysR regulon	KEGG BRITE
PA0424	MarR regulon	KEGG BRITE
PA1603	MarR regulon	KEGG BRITE
PA3341	MarR regulon	KEGG BRITE
PA2273	MerR regulon	KEGG BRITE
PA4778	MerR regulon	KEGG BRITE
PA0336	mRNA ribonuclease
PA0428	mRNA ribonuclease
PA0770	mRNA ribonuclease
PA0905	mRNA ribonuclease
PA1772	mRNA ribonuclease
PA2840	mRNA ribonuclease
PA2976	mRNA ribonuclease
PA3635	mRNA ribonuclease
PA3861	mRNA ribonuclease
PA4385	mRNA ribonuclease
PA4465	mRNA ribonuclease
PA4477	mRNA ribonuclease
PA4727	mRNA ribonuclease
PA4740	mRNA ribonuclease
PA4761	mRNA ribonuclease
PA4937	mRNA ribonuclease
PA4944	mRNA ribonuclease
PA4951	mRNA ribonuclease
PA5239	mRNA ribonuclease
PA5242	mRNA ribonuclease
PA0669	Other DNA repair	KEGG BRITE
PA0670	Other DNA repair	KEGG BRITE
PA1045	Other DNA repair	KEGG BRITE
PA1155	Other DNA repair	KEGG BRITE
PA1156	Other DNA repair	KEGG BRITE
PA1886	Other DNA repair	KEGG BRITE
PA2769	Other DNA repair	KEGG BRITE
PA3007	Other DNA repair	KEGG BRITE
PA3180	Other DNA repair	KEGG BRITE
PA3272	Other DNA repair	KEGG BRITE
PA3616	Other DNA repair	KEGG BRITE
PA3617	Other DNA repair	KEGG BRITE
PA4232	Other DNA repair	KEGG BRITE
PA4400	Other DNA repair	KEGG BRITE
PA4763	Other DNA repair	KEGG BRITE
PA5296	Other DNA repair	KEGG BRITE
PA5321	Other DNA repair	KEGG BRITE
PA5497	Other DNA repair	KEGG BRITE
PA0001	Other DNA-binding proteins	KEGG BRITE
PA0962	Other DNA-binding proteins	KEGG BRITE
PA2577	Other DNA-binding proteins	KEGG BRITE
PA3849	Other DNA-binding proteins	KEGG BRITE
PA3965	Other DNA-binding proteins	KEGG BRITE
PA4363	Other DNA-binding proteins	KEGG BRITE
PA4508	Other DNA-binding proteins	KEGG BRITE
PA4784	Other DNA-binding proteins	KEGG BRITE
PA4853	Other DNA-binding proteins	KEGG BRITE
PA4944	Other DNA-binding proteins	KEGG BRITE
PA5308	Other DNA-binding proteins	KEGG BRITE
PA2984	Other secretion system	KEGG BRITE
PA3140	Other secretion system	KEGG BRITE
PA0763	Other transcription factor	KEGG BRITE
PA0764	Other transcription factor	KEGG BRITE
PA0765	Other transcription factor	KEGG BRITE
PA0939	Other transcription factor	KEGG BRITE
PA2859	Other transcription factor	KEGG BRITE
PA3308	Other transcription factor	KEGG BRITE
PA4052	Other transcription factor	KEGG BRITE
PA4275	Other transcription factor	KEGG BRITE
PA4427	Other transcription factor	KEGG BRITE
PA4428	Other transcription factor	KEGG BRITE
PA4723	Other transcription factor	KEGG BRITE
PA4745	Other transcription factor	KEGG BRITE
PA4755	Other transcription factor	KEGG BRITE
PA5239	Other transcription factor	KEGG BRITE
PA5536	Other transcription factor	KEGG BRITE
PA0403	Other transcription regulator	KEGG BRITE
PA0405	Other transcription regulator	KEGG BRITE
PA0456	Other transcription regulator	KEGG BRITE
PA0487	Other transcription regulator	KEGG BRITE
PA0857	Other transcription regulator	KEGG BRITE
PA0873	Other transcription regulator	KEGG BRITE
PA0961	Other transcription regulator	KEGG BRITE
PA1009	Other transcription regulator	KEGG BRITE
PA1050	Other transcription regulator	KEGG BRITE
PA1097	Other transcription regulator	KEGG BRITE
PA1159	Other transcription regulator	KEGG BRITE
PA1196	Other transcription regulator	KEGG BRITE
PA1663	Other transcription regulator	KEGG BRITE
PA1915	Other transcription regulator	KEGG BRITE
PA2359	Other transcription regulator	KEGG BRITE
PA2622	Other transcription regulator	KEGG BRITE
PA2665	Other transcription regulator	KEGG BRITE
PA2785	Other transcription regulator	KEGG BRITE
PA3184	Other transcription regulator	KEGG BRITE
PA3266	Other transcription regulator	KEGG BRITE
PA3391	Other transcription regulator	KEGG BRITE
PA3864	Other transcription regulator	KEGG BRITE
PA4021	Other transcription regulator	KEGG BRITE
PA4057	Other transcription regulator	KEGG BRITE
PA4077	Other transcription regulator	KEGG BRITE
PA4147	Other transcription regulator	KEGG BRITE
PA4182	Other transcription regulator	KEGG BRITE
PA4280	Other transcription regulator	KEGG BRITE
PA4581	Other transcription regulator	KEGG BRITE
PA4723	Other transcription regulator	KEGG BRITE
PA4853	Other transcription regulator	KEGG BRITE
PA5274	Other transcription regulator	KEGG BRITE
PA5403	Other transcription regulator	KEGG BRITE
PA5438	Other transcription regulator	KEGG BRITE
PA5536	Other transcription regulator	KEGG BRITE
PA5562	Other transcription regulator	KEGG BRITE
PA3058	Pel	PMID 21991276
PA3059	Pel	PMID 21991277
PA3060	Pel	PMID 21991278
PA3061	Pel	PMID 21991279
PA3062	Pel	PMID 21991280
PA3063	Pel	PMID 21991281
PA3064	Pel	PMID 21991282
PA0051	Peptidases	MEROPS
PA0142	Peptidases	MEROPS
PA0277	Peptidases	MEROPS
PA0361	Peptidases	MEROPS
PA0368	Peptidases	MEROPS
PA0371	Peptidases	MEROPS
PA0371	Peptidases	MEROPS
PA0390	Peptidases	MEROPS
PA0401	Peptidases	MEROPS
PA0423	Peptidases	MEROPS
PA0441	Peptidases	MEROPS
PA0444	Peptidases	MEROPS
PA0451	Peptidases	MEROPS
PA0572	Peptidases	MEROPS
PA0611	Peptidases	MEROPS
PA0649	Peptidases	MEROPS
PA0730	Peptidases	MEROPS
PA0768	Peptidases	MEROPS
PA0869	Peptidases	MEROPS
PA1005	Peptidases	MEROPS
PA1032	Peptidases	MEROPS
PA1135	Peptidases	MEROPS
PA1162	Peptidases	MEROPS
PA1211	Peptidases	MEROPS
PA1242	Peptidases	MEROPS
PA1249	Peptidases	MEROPS
PA1327	Peptidases	MEROPS
PA1338	Peptidases	MEROPS
PA1621	Peptidases	MEROPS
PA1729	Peptidases	MEROPS
PA1742	Peptidases	MEROPS
PA1771	Peptidases	MEROPS
PA1801	Peptidases	MEROPS
PA1871	Peptidases	MEROPS
PA1953	Peptidases	MEROPS
PA2189	Peptidases	MEROPS
PA2218	Peptidases	MEROPS
PA2228	Peptidases	MEROPS
PA2283	Peptidases	MEROPS
PA2286	Peptidases	MEROPS
PA2385	Peptidases	MEROPS
PA2448	Peptidases	MEROPS
PA2529	Peptidases	MEROPS
PA2530	Peptidases	MEROPS
PA2689	Peptidases	MEROPS
PA2745	Peptidases	MEROPS
PA2830	Peptidases	MEROPS
PA3007	Peptidases	MEROPS
PA3047	Peptidases	MEROPS
PA3053	Peptidases	MEROPS
PA3054	Peptidases	MEROPS
PA3083	Peptidases	MEROPS
PA3086	Peptidases	MEROPS
PA3108	Peptidases	MEROPS
PA3152	Peptidases	MEROPS
PA3247	Peptidases	MEROPS
PA3326	Peptidases	MEROPS
PA3479	Peptidases	MEROPS
PA3509	Peptidases	MEROPS
PA3623	Peptidases	MEROPS
PA3649	Peptidases	MEROPS
PA3769	Peptidases	MEROPS
PA3829	Peptidases	MEROPS
PA3831	Peptidases	MEROPS
PA3913	Peptidases	MEROPS
PA4008	Peptidases	MEROPS
PA4110	Peptidases	MEROPS
PA4175	Peptidases	MEROPS
PA4214	Peptidases	MEROPS
PA4370	Peptidases	MEROPS
PA4402	Peptidases	MEROPS
PA4446	Peptidases	MEROPS
PA4528	Peptidases	MEROPS
PA4559	Peptidases	MEROPS
PA4576	Peptidases	MEROPS
PA4609	Peptidases	MEROPS
PA4868	Peptidases	MEROPS
PA4924	Peptidases	MEROPS
PA5036	Peptidases	MEROPS
PA5080	Peptidases	MEROPS
PA5092	Peptidases	MEROPS
PA5133	Peptidases	MEROPS
PA5142	Peptidases	MEROPS
PA5198	Peptidases	MEROPS
PA5390	Peptidases	MEROPS
PA5513	Peptidases	MEROPS
PA5541	Peptidases	MEROPS
PA5542	Peptidases	MEROPS
PA5549	Peptidases	MEROPS
PA0395	Pilus	KEGG BRITE
PA0396	Pilus	KEGG BRITE
PA0408	Pilus	KEGG BRITE
PA0409	Pilus	KEGG BRITE
PA0410	Pilus	KEGG BRITE
PA0411	Pilus	KEGG BRITE
PA0412	Pilus	KEGG BRITE
PA0413	Pilus	KEGG BRITE
PA0414	Pilus	KEGG BRITE
PA0415	Pilus	KEGG BRITE
PA0416	Pilus	KEGG BRITE
PA0417	Pilus	KEGG BRITE
PA0994	Pilus	KEGG BRITE
PA2128	Pilus	KEGG BRITE
PA2129	Pilus	KEGG BRITE
PA2130	Pilus	KEGG BRITE
PA2960	Pilus	KEGG BRITE
PA3805	Pilus	KEGG BRITE
PA4084	Pilus	KEGG BRITE
PA4085	Pilus	KEGG BRITE
PA4295	Pilus	KEGG BRITE
PA4302	Pilus	KEGG BRITE
PA4303	Pilus	KEGG BRITE
PA4304	Pilus	KEGG BRITE
PA4305	Pilus	KEGG BRITE
PA4306	Pilus	KEGG BRITE
PA4525	Pilus	KEGG BRITE
PA4526	Pilus	KEGG BRITE
PA4528	Pilus	KEGG BRITE
PA4546	Pilus	KEGG BRITE
PA4547	Pilus	KEGG BRITE
PA4551	Pilus	KEGG BRITE
PA4552	Pilus	KEGG BRITE
PA4553	Pilus	KEGG BRITE
PA4554	Pilus	KEGG BRITE
PA4555	Pilus	KEGG BRITE
PA4556	Pilus	KEGG BRITE
PA4651	Pilus	KEGG BRITE
PA4652	Pilus	KEGG BRITE
PA5040	Pilus	KEGG BRITE
PA5041	Pilus	KEGG BRITE
PA5042	Pilus	KEGG BRITE
PA5043	Pilus	KEGG BRITE
PA5044	Pilus	KEGG BRITE
PA2231	Psl	PMID 21991261
PA2232	Psl	PMID 21991262
PA2233	Psl	PMID 21991263
PA2234	Psl	PMID 21991264
PA2235	Psl	PMID 21991265
PA2236	Psl	PMID 21991266
PA2237	Psl	PMID 21991267
PA2238	Psl	PMID 21991268
PA2239	Psl	PMID 21991269
PA2240	Psl	PMID 21991270
PA2241	Psl	PMID 21991271
PA2242	Psl	PMID 21991272
PA2243	Psl	PMID 21991273
PA2244	Psl	PMID 21991274
PA2245	Psl	PMID 21991275
PA0027	Quorum sensing	KEGG BRITE
PA0052	Quorum sensing	KEGG BRITE
PA0059	Quorum sensing	KEGG BRITE
PA0122	Quorum sensing	KEGG BRITE
PA0143	Quorum sensing	KEGG BRITE
PA0144	Quorum sensing	KEGG BRITE
PA0523	Quorum sensing	KEGG BRITE
PA0524	Quorum sensing	KEGG BRITE
PA0525	Quorum sensing	KEGG BRITE
PA0526	Quorum sensing	KEGG BRITE
PA0572	Quorum sensing	KEGG BRITE
PA0852	Quorum sensing	KEGG BRITE
PA0996	Quorum sensing	KEGG BRITE
PA0997	Quorum sensing	KEGG BRITE
PA0998	Quorum sensing	KEGG BRITE
PA1000	Quorum sensing	KEGG BRITE
PA1001	Quorum sensing	KEGG BRITE
PA1002	Quorum sensing	KEGG BRITE
PA1130	Quorum sensing	KEGG BRITE
PA1131	Quorum sensing	KEGG BRITE
PA1216	Quorum sensing	KEGG BRITE
PA1217	Quorum sensing	KEGG BRITE
PA1218	Quorum sensing	KEGG BRITE
PA1221	Quorum sensing	KEGG BRITE
PA1245	Quorum sensing	KEGG BRITE
PA1246	Quorum sensing	KEGG BRITE
PA1247	Quorum sensing	KEGG BRITE
PA1248	Quorum sensing	KEGG BRITE
PA1249	Quorum sensing	KEGG BRITE
PA1250	Quorum sensing	KEGG BRITE
PA1323	Quorum sensing	KEGG BRITE
PA1404	Quorum sensing	KEGG BRITE
PA1430	Quorum sensing	KEGG BRITE
PA1431	Quorum sensing	KEGG BRITE
PA1432	Quorum sensing	KEGG BRITE
PA1656	Quorum sensing	KEGG BRITE
PA1657	Quorum sensing	KEGG BRITE
PA1658	Quorum sensing	KEGG BRITE
PA1660	Quorum sensing	KEGG BRITE
PA1661	Quorum sensing	KEGG BRITE
PA1663	Quorum sensing	KEGG BRITE
PA1665	Quorum sensing	KEGG BRITE
PA1784	Quorum sensing	KEGG BRITE
PA1869	Quorum sensing	KEGG BRITE
PA1871	Quorum sensing	KEGG BRITE
PA1874	Quorum sensing	KEGG BRITE
PA1892	Quorum sensing	KEGG BRITE
PA1893	Quorum sensing	KEGG BRITE
PA1894	Quorum sensing	KEGG BRITE
PA1895	Quorum sensing	KEGG BRITE
PA1896	Quorum sensing	KEGG BRITE
PA1897	Quorum sensing	KEGG BRITE
PA1899	Quorum sensing	KEGG BRITE
PA1900	Quorum sensing	KEGG BRITE
PA1914	Quorum sensing	KEGG BRITE
PA2030	Quorum sensing	KEGG BRITE
PA2066	Quorum sensing	KEGG BRITE
PA2068	Quorum sensing	KEGG BRITE
PA2069	Quorum sensing	KEGG BRITE
PA2146	Quorum sensing	KEGG BRITE
PA2159	Quorum sensing	KEGG BRITE
PA2160	Quorum sensing	KEGG BRITE
PA2166	Quorum sensing	KEGG BRITE
PA2171	Quorum sensing	KEGG BRITE
PA2193	Quorum sensing	KEGG BRITE
PA2194	Quorum sensing	KEGG BRITE
PA2195	Quorum sensing	KEGG BRITE
PA2274	Quorum sensing	KEGG BRITE
PA2300	Quorum sensing	KEGG BRITE
PA2302	Quorum sensing	KEGG BRITE
PA2303	Quorum sensing	KEGG BRITE
PA2304	Quorum sensing	KEGG BRITE
PA2305	Quorum sensing	KEGG BRITE
PA2328	Quorum sensing	KEGG BRITE
PA2329	Quorum sensing	KEGG BRITE
PA2330	Quorum sensing	KEGG BRITE
PA2331	Quorum sensing	KEGG BRITE
PA2423	Quorum sensing	KEGG BRITE
PA2433	Quorum sensing	KEGG BRITE
PA2564	Quorum sensing	KEGG BRITE
PA2566	Quorum sensing	KEGG BRITE
PA2570	Quorum sensing	KEGG BRITE
PA2587	Quorum sensing	KEGG BRITE
PA2588	Quorum sensing	KEGG BRITE
PA2589	Quorum sensing	KEGG BRITE
PA2591	Quorum sensing	KEGG BRITE
PA2592	Quorum sensing	KEGG BRITE
PA2747	Quorum sensing	KEGG BRITE
PA2939	Quorum sensing	KEGG BRITE
PA3022	Quorum sensing	KEGG BRITE
PA3098	Quorum sensing	KEGG BRITE
PA3101	Quorum sensing	KEGG BRITE
PA3103	Quorum sensing	KEGG BRITE
PA3104	Quorum sensing	KEGG BRITE
PA3292	Quorum sensing	KEGG BRITE
PA3325	Quorum sensing	KEGG BRITE
PA3326	Quorum sensing	KEGG BRITE
PA3327	Quorum sensing	KEGG BRITE
PA3329	Quorum sensing	KEGG BRITE
PA3331	Quorum sensing	KEGG BRITE
PA3332	Quorum sensing	KEGG BRITE
PA3333	Quorum sensing	KEGG BRITE
PA3361	Quorum sensing	KEGG BRITE
PA3369	Quorum sensing	KEGG BRITE
PA3391	Quorum sensing	KEGG BRITE
PA3392	Quorum sensing	KEGG BRITE
PA3396	Quorum sensing	KEGG BRITE
PA3476	Quorum sensing	KEGG BRITE
PA3477	Quorum sensing	KEGG BRITE
PA3478	Quorum sensing	KEGG BRITE
PA3479	Quorum sensing	KEGG BRITE
PA3520	Quorum sensing	KEGG BRITE
PA3535	Quorum sensing	KEGG BRITE
PA3691	Quorum sensing	KEGG BRITE
PA3724	Quorum sensing	KEGG BRITE
PA3904	Quorum sensing	KEGG BRITE
PA3906	Quorum sensing	KEGG BRITE
PA3907	Quorum sensing	KEGG BRITE
PA3908	Quorum sensing	KEGG BRITE
PA4078	Quorum sensing	KEGG BRITE
PA4116	Quorum sensing	KEGG BRITE
PA4117	Quorum sensing	KEGG BRITE
PA4128	Quorum sensing	KEGG BRITE
PA4129	Quorum sensing	KEGG BRITE
PA4130	Quorum sensing	KEGG BRITE
PA4131	Quorum sensing	KEGG BRITE
PA4132	Quorum sensing	KEGG BRITE
PA4133	Quorum sensing	KEGG BRITE
PA4134	Quorum sensing	KEGG BRITE
PA4139	Quorum sensing	KEGG BRITE
PA4141	Quorum sensing	KEGG BRITE
PA4142	Quorum sensing	KEGG BRITE
PA4175	Quorum sensing	KEGG BRITE
PA4205	Quorum sensing	KEGG BRITE
PA4206	Quorum sensing	KEGG BRITE
PA4207	Quorum sensing	KEGG BRITE
PA4208	Quorum sensing	KEGG BRITE
PA4209	Quorum sensing	KEGG BRITE
PA4210	Quorum sensing	KEGG BRITE
PA4211	Quorum sensing	KEGG BRITE
PA4214	Quorum sensing	KEGG BRITE
PA4217	Quorum sensing	KEGG BRITE
PA4295	Quorum sensing	KEGG BRITE
PA4299	Quorum sensing	KEGG BRITE
PA4300	Quorum sensing	KEGG BRITE
PA4302	Quorum sensing	KEGG BRITE
PA4306	Quorum sensing	KEGG BRITE
PA4590	Quorum sensing	KEGG BRITE
PA4648	Quorum sensing	KEGG BRITE
PA4676	Quorum sensing	KEGG BRITE
PA4677	Quorum sensing	KEGG BRITE
PA4738	Quorum sensing	KEGG BRITE
PA4739	Quorum sensing	KEGG BRITE
PA4778	Quorum sensing	KEGG BRITE
PA4869	Quorum sensing	KEGG BRITE
PA4876	Quorum sensing	KEGG BRITE
PA5058	Quorum sensing	KEGG BRITE
PA5059	Quorum sensing	KEGG BRITE
PA5220	Quorum sensing	KEGG BRITE
PA5481	Quorum sensing	KEGG BRITE
PA5482	Quorum sensing	KEGG BRITE
PA0579	Ribosome	KEGG BRITE
PA0668.1	Ribosome	KEGG BRITE
PA0668.4	Ribosome	KEGG BRITE
PA0668.5	Ribosome	KEGG BRITE
PA2741	Ribosome	KEGG BRITE
PA2742	Ribosome	KEGG BRITE
PA2970	Ribosome	KEGG BRITE
PA3162	Ribosome	KEGG BRITE
PA3600	Ribosome	KEGG BRITE
PA3601	Ribosome	KEGG BRITE
PA3656	Ribosome	KEGG BRITE
PA3742	Ribosome	KEGG BRITE
PA3745	Ribosome	KEGG BRITE
PA4237	Ribosome	KEGG BRITE
PA4239	Ribosome	KEGG BRITE
PA4240	Ribosome	KEGG BRITE
PA4241	Ribosome	KEGG BRITE
PA4242	Ribosome	KEGG BRITE
PA4244	Ribosome	KEGG BRITE
PA4245	Ribosome	KEGG BRITE
PA4246	Ribosome	KEGG BRITE
PA4247	Ribosome	KEGG BRITE
PA4248	Ribosome	KEGG BRITE
PA4249	Ribosome	KEGG BRITE
PA4250	Ribosome	KEGG BRITE
PA4251	Ribosome	KEGG BRITE
PA4252	Ribosome	KEGG BRITE
PA4253	Ribosome	KEGG BRITE
PA4254	Ribosome	KEGG BRITE
PA4255	Ribosome	KEGG BRITE
PA4256	Ribosome	KEGG BRITE
PA4257	Ribosome	KEGG BRITE
PA4258	Ribosome	KEGG BRITE
PA4259	Ribosome	KEGG BRITE
PA4260	Ribosome	KEGG BRITE
PA4261	Ribosome	KEGG BRITE
PA4262	Ribosome	KEGG BRITE
PA4263	Ribosome	KEGG BRITE
PA4264	Ribosome	KEGG BRITE
PA4267	Ribosome	KEGG BRITE
PA4268	Ribosome	KEGG BRITE
PA4271	Ribosome	KEGG BRITE
PA4272	Ribosome	KEGG BRITE
PA4273	Ribosome	KEGG BRITE
PA4274	Ribosome	KEGG BRITE
PA4280.1	Ribosome	KEGG BRITE
PA4280.2	Ribosome	KEGG BRITE
PA4280.5	Ribosome	KEGG BRITE
PA4432	Ribosome	KEGG BRITE
PA4433	Ribosome	KEGG BRITE
PA4563	Ribosome	KEGG BRITE
PA4567	Ribosome	KEGG BRITE
PA4568	Ribosome	KEGG BRITE
PA4671	Ribosome	KEGG BRITE
PA4690.1	Ribosome	KEGG BRITE
PA4690.2	Ribosome	KEGG BRITE
PA4690.5	Ribosome	KEGG BRITE
PA4741	Ribosome	KEGG BRITE
PA4932	Ribosome	KEGG BRITE
PA4934	Ribosome	KEGG BRITE
PA4935	Ribosome	KEGG BRITE
PA5049	Ribosome	KEGG BRITE
PA5315	Ribosome	KEGG BRITE
PA5316	Ribosome	KEGG BRITE
PA5369.1	Ribosome	KEGG BRITE
PA5369.2	Ribosome	KEGG BRITE
PA5369.5	Ribosome	KEGG BRITE
PA5570	Ribosome	KEGG BRITE
PA0373	Sec secretion system	KEGG BRITE
PA3746	Sec secretion system	KEGG BRITE
PA3820	Sec secretion system	KEGG BRITE
PA3821	Sec secretion system	KEGG BRITE
PA3822	Sec secretion system	KEGG BRITE
PA4243	Sec secretion system	KEGG BRITE
PA4276	Sec secretion system	KEGG BRITE
PA4403	Sec secretion system	KEGG BRITE
PA4747	Sec secretion system	KEGG BRITE
PA5128	Sec secretion system	KEGG BRITE
PA5568	Sec secretion system	KEGG BRITE
PA0994	Secretion chaperone-usher system	KEGG BRITE
PA2128	Secretion chaperone-usher system	KEGG BRITE
PA2129	Secretion chaperone-usher system	KEGG BRITE
PA2130	Secretion chaperone-usher system	KEGG BRITE
PA4084	Secretion chaperone-usher system	KEGG BRITE
PA4085	Secretion chaperone-usher system	KEGG BRITE
PA4651	Secretion chaperone-usher system	KEGG BRITE
PA4652	Secretion chaperone-usher system	KEGG BRITE
PA0149	Sigma factor	KEGG BRITE
PA0376	Sigma factor	KEGG BRITE
PA0472	Sigma factor	KEGG BRITE
PA0576	Sigma factor	KEGG BRITE
PA0675	Sigma factor	KEGG BRITE
PA0762	Sigma factor	KEGG BRITE
PA1300	Sigma factor	KEGG BRITE
PA1351	Sigma factor	KEGG BRITE
PA1363	Sigma factor	KEGG BRITE
PA1455	Sigma factor	KEGG BRITE
PA1776	Sigma factor	KEGG BRITE
PA1912	Sigma factor	KEGG BRITE
PA2050	Sigma factor	KEGG BRITE
PA2093	Sigma factor	KEGG BRITE
PA2387	Sigma factor	KEGG BRITE
PA2426	Sigma factor	KEGG BRITE
PA2468	Sigma factor	KEGG BRITE
PA2896	Sigma factor	KEGG BRITE
PA3285	Sigma factor	KEGG BRITE
PA3410	Sigma factor	KEGG BRITE
PA3622	Sigma factor	KEGG BRITE
PA3899	Sigma factor	KEGG BRITE
PA4462	Sigma factor	KEGG BRITE
PA4896	Sigma factor	KEGG BRITE
PA0059	Sigma factor AlgU regulon	PMC4362757
PA0060	Sigma factor AlgU regulon	PMC4362757
PA0061	Sigma factor AlgU regulon	PMC4362757
PA0062	Sigma factor AlgU regulon	PMC4362757
PA0071	Sigma factor AlgU regulon	PMC4362757
PA0134	Sigma factor AlgU regulon	PMC4362757
PA0136	Sigma factor AlgU regulon	PMC4362757
PA0137	Sigma factor AlgU regulon	PMC4362757
PA0138	Sigma factor AlgU regulon	PMC4362757
PA0156	Sigma factor AlgU regulon	PMC4362757
PA0157	Sigma factor AlgU regulon	PMC4362757
PA0158	Sigma factor AlgU regulon	PMC4362757
PA0225	Sigma factor AlgU regulon	PMC4362757
PA0232	Sigma factor AlgU regulon	PMC4362757
PA0265	Sigma factor AlgU regulon	PMC4362757
PA0309	Sigma factor AlgU regulon	PMC4362757
PA0329	Sigma factor AlgU regulon	PMC4362757
PA0332	Sigma factor AlgU regulon	PMC4362757
PA0333	Sigma factor AlgU regulon	PMC4362757
PA0354	Sigma factor AlgU regulon	PMC4362757
PA0355	Sigma factor AlgU regulon	PMC4362757
PA0356	Sigma factor AlgU regulon	PMC4362757
PA0357	Sigma factor AlgU regulon	PMC4362757
PA0370	Sigma factor AlgU regulon	PMC4362757
PA0371	Sigma factor AlgU regulon	PMC4362757
PA0372	Sigma factor AlgU regulon	PMC4362757
PA0373	Sigma factor AlgU regulon	PMC4362757
PA0374	Sigma factor AlgU regulon	PMC4362757
PA0375	Sigma factor AlgU regulon	PMC4362757
PA0376	Sigma factor AlgU regulon	PMC4362757
PA0377	Sigma factor AlgU regulon	PMC4362757
PA0536	Sigma factor AlgU regulon	PMC4362757
PA0537	Sigma factor AlgU regulon	PMC4362757
PA0552	Sigma factor AlgU regulon	PMC4362757
PA0567	Sigma factor AlgU regulon	PMC4362757
PA0594	Sigma factor AlgU regulon	PMC4362757
PA0596	Sigma factor AlgU regulon	PMC4362757
PA0597	Sigma factor AlgU regulon	PMC4362757
PA0598	Sigma factor AlgU regulon	PMC4362757
PA0658	Sigma factor AlgU regulon	PMC4362757
PA0681	Sigma factor AlgU regulon	PMC4362757
PA0682	Sigma factor AlgU regulon	PMC4362757
PA0762	Sigma factor AlgU regulon	PMC4362757
PA0763	Sigma factor AlgU regulon	PMC4362757
PA0764	Sigma factor AlgU regulon	PMC4362757
PA0765	Sigma factor AlgU regulon	PMC4362757
PA0766	Sigma factor AlgU regulon	PMC4362757
PA0805	Sigma factor AlgU regulon	PMC4362757
PA0833	Sigma factor AlgU regulon	PMC4362757
PA0857	Sigma factor AlgU regulon	PMC4362757
PA0878	Sigma factor AlgU regulon	PMC4362757
PA0879	Sigma factor AlgU regulon	PMC4362757
PA0880	Sigma factor AlgU regulon	PMC4362757
PA0881	Sigma factor AlgU regulon	PMC4362757
PA0882	Sigma factor AlgU regulon	PMC4362757
PA0883	Sigma factor AlgU regulon	PMC4362757
PA0884	Sigma factor AlgU regulon	PMC4362757
PA0885	Sigma factor AlgU regulon	PMC4362757
PA0886	Sigma factor AlgU regulon	PMC4362757
PA0943	Sigma factor AlgU regulon	PMC4362757
PA0944	Sigma factor AlgU regulon	PMC4362757
PA0962	Sigma factor AlgU regulon	PMC4362757
PA0967	Sigma factor AlgU regulon	PMC4362757
PA1111	Sigma factor AlgU regulon	PMC4362757
PA1114	Sigma factor AlgU regulon	PMC4362757
PA1115	Sigma factor AlgU regulon	PMC4362757
PA1116	Sigma factor AlgU regulon	PMC4362757
PA1170	Sigma factor AlgU regulon	PMC4362757
PA1270	Sigma factor AlgU regulon	PMC4362757
PA1288	Sigma factor AlgU regulon	PMC4362757
PA1294	Sigma factor AlgU regulon	PMC4362757
PA1295	Sigma factor AlgU regulon	PMC4362757
PA1323	Sigma factor AlgU regulon	PMC4362757
PA1324	Sigma factor AlgU regulon	PMC4362757
PA1408	Sigma factor AlgU regulon	PMC4362757
PA1562	Sigma factor AlgU regulon	PMC4362757
PA1571	Sigma factor AlgU regulon	PMC4362757
PA1572	Sigma factor AlgU regulon	PMC4362757
PA1573	Sigma factor AlgU regulon	PMC4362757
PA1577	Sigma factor AlgU regulon	PMC4362757
PA1578	Sigma factor AlgU regulon	PMC4362757
PA1579	Sigma factor AlgU regulon	PMC4362757
PA1592	Sigma factor AlgU regulon	PMC4362757
PA1593	Sigma factor AlgU regulon	PMC4362757
PA1594	Sigma factor AlgU regulon	PMC4362757
PA1605	Sigma factor AlgU regulon	PMC4362757
PA1609	Sigma factor AlgU regulon	PMC4362757
PA1610	Sigma factor AlgU regulon	PMC4362757
PA1614	Sigma factor AlgU regulon	PMC4362757
PA1615	Sigma factor AlgU regulon	PMC4362757
PA1616	Sigma factor AlgU regulon	PMC4362757
PA1656	Sigma factor AlgU regulon	PMC4362757
PA1657	Sigma factor AlgU regulon	PMC4362757
PA1658	Sigma factor AlgU regulon	PMC4362757
PA1659	Sigma factor AlgU regulon	PMC4362757
PA1743	Sigma factor AlgU regulon	PMC4362757
PA1744	Sigma factor AlgU regulon	PMC4362757
PA1745	Sigma factor AlgU regulon	PMC4362757
PA1777	Sigma factor AlgU regulon	PMC4362757
PA1832	Sigma factor AlgU regulon	PMC4362757
PA1833	Sigma factor AlgU regulon	PMC4362757
PA1857	Sigma factor AlgU regulon	PMC4362757
PA1870	Sigma factor AlgU regulon	PMC4362757
PA1957	Sigma factor AlgU regulon	PMC4362757
PA1958	Sigma factor AlgU regulon	PMC4362757
PA1959	Sigma factor AlgU regulon	PMC4362757
PA1990	Sigma factor AlgU regulon	PMC4362757
PA2023	Sigma factor AlgU regulon	PMC4362757
PA2108	Sigma factor AlgU regulon	PMC4362757
PA2135	Sigma factor AlgU regulon	PMC4362757
PA2143	Sigma factor AlgU regulon	PMC4362757
PA2144	Sigma factor AlgU regulon	PMC4362757
PA2146	Sigma factor AlgU regulon	PMC4362757
PA2147	Sigma factor AlgU regulon	PMC4362757
PA2148	Sigma factor AlgU regulon	PMC4362757
PA2149	Sigma factor AlgU regulon	PMC4362757
PA2150	Sigma factor AlgU regulon	PMC4362757
PA2151	Sigma factor AlgU regulon	PMC4362757
PA2152	Sigma factor AlgU regulon	PMC4362757
PA2153	Sigma factor AlgU regulon	PMC4362757
PA2155	Sigma factor AlgU regulon	PMC4362757
PA2160	Sigma factor AlgU regulon	PMC4362757
PA2161	Sigma factor AlgU regulon	PMC4362757
PA2162	Sigma factor AlgU regulon	PMC4362757
PA2163	Sigma factor AlgU regulon	PMC4362757
PA2164	Sigma factor AlgU regulon	PMC4362757
PA2165	Sigma factor AlgU regulon	PMC4362757
PA2169	Sigma factor AlgU regulon	PMC4362757
PA2172	Sigma factor AlgU regulon	PMC4362757
PA2175	Sigma factor AlgU regulon	PMC4362757
PA2176	Sigma factor AlgU regulon	PMC4362757
PA2258	Sigma factor AlgU regulon	PMC4362757
PA2261	Sigma factor AlgU regulon	PMC4362757
PA2263	Sigma factor AlgU regulon	PMC4362757
PA2265	Sigma factor AlgU regulon	PMC4362757
PA2281	Sigma factor AlgU regulon	PMC4362757
PA2365	Sigma factor AlgU regulon	PMC4362757
PA2366	Sigma factor AlgU regulon	PMC4362757
PA2367	Sigma factor AlgU regulon	PMC4362757
PA2368	Sigma factor AlgU regulon	PMC4362757
PA2369	Sigma factor AlgU regulon	PMC4362757
PA2370	Sigma factor AlgU regulon	PMC4362757
PA2371	Sigma factor AlgU regulon	PMC4362757
PA2413	Sigma factor AlgU regulon	PMC4362757
PA2414	Sigma factor AlgU regulon	PMC4362757
PA2415	Sigma factor AlgU regulon	PMC4362757
PA2416	Sigma factor AlgU regulon	PMC4362757
PA2417	Sigma factor AlgU regulon	PMC4362757
PA2433	Sigma factor AlgU regulon	PMC4362757
PA2434	Sigma factor AlgU regulon	PMC4362757
PA2442	Sigma factor AlgU regulon	PMC4362757
PA2443	Sigma factor AlgU regulon	PMC4362757
PA2484	Sigma factor AlgU regulon	PMC4362757
PA2485	Sigma factor AlgU regulon	PMC4362757
PA2486	Sigma factor AlgU regulon	PMC4362757
PA2525	Sigma factor AlgU regulon	PMC4362757
PA2526	Sigma factor AlgU regulon	PMC4362757
PA2527	Sigma factor AlgU regulon	PMC4362757
PA2528	Sigma factor AlgU regulon	PMC4362757
PA2546	Sigma factor AlgU regulon	PMC4362757
PA2559	Sigma factor AlgU regulon	PMC4362757
PA2583	Sigma factor AlgU regulon	PMC4362757
PA2704	Sigma factor AlgU regulon	PMC4362757
PA2705	Sigma factor AlgU regulon	PMC4362757
PA2706	Sigma factor AlgU regulon	PMC4362757
PA2751	Sigma factor AlgU regulon	PMC4362757
PA2754	Sigma factor AlgU regulon	PMC4362757
PA2797	Sigma factor AlgU regulon	PMC4362757
PA2798	Sigma factor AlgU regulon	PMC4362757
PA2815	Sigma factor AlgU regulon	PMC4362757
PA2881	Sigma factor AlgU regulon	PMC4362757
PA2882	Sigma factor AlgU regulon	PMC4362757
PA2883	Sigma factor AlgU regulon	PMC4362757
PA2884	Sigma factor AlgU regulon	PMC4362757
PA2895	Sigma factor AlgU regulon	PMC4362757
PA2896	Sigma factor AlgU regulon	PMC4362757
PA2986	Sigma factor AlgU regulon	PMC4362757
PA2987	Sigma factor AlgU regulon	PMC4362757
PA2988	Sigma factor AlgU regulon	PMC4362757
PA3001	Sigma factor AlgU regulon	PMC4362757
PA3004	Sigma factor AlgU regulon	PMC4362757
PA3005	Sigma factor AlgU regulon	PMC4362757
PA3012	Sigma factor AlgU regulon	PMC4362757
PA3031	Sigma factor AlgU regulon	PMC4362757
PA3039	Sigma factor AlgU regulon	PMC4362757
PA3040	Sigma factor AlgU regulon	PMC4362757
PA3041	Sigma factor AlgU regulon	PMC4362757
PA3042	Sigma factor AlgU regulon	PMC4362757
PA3069	Sigma factor AlgU regulon	PMC4362757
PA3076	Sigma factor AlgU regulon	PMC4362757
PA3093	Sigma factor AlgU regulon	PMC4362757
PA3094	Sigma factor AlgU regulon	PMC4362757
PA3177	Sigma factor AlgU regulon	PMC4362757
PA3203	Sigma factor AlgU regulon	PMC4362757
PA3204	Sigma factor AlgU regulon	PMC4362757
PA3256	Sigma factor AlgU regulon	PMC4362757
PA3262	Sigma factor AlgU regulon	PMC4362757
PA3270	Sigma factor AlgU regulon	PMC4362757
PA3273	Sigma factor AlgU regulon	PMC4362757
PA3274	Sigma factor AlgU regulon	PMC4362757
PA3372	Sigma factor AlgU regulon	PMC4362757
PA3373	Sigma factor AlgU regulon	PMC4362757
PA3374	Sigma factor AlgU regulon	PMC4362757
PA3375	Sigma factor AlgU regulon	PMC4362757
PA3376	Sigma factor AlgU regulon	PMC4362757
PA3377	Sigma factor AlgU regulon	PMC4362757
PA3378	Sigma factor AlgU regulon	PMC4362757
PA3379	Sigma factor AlgU regulon	PMC4362757
PA3380	Sigma factor AlgU regulon	PMC4362757
PA3381	Sigma factor AlgU regulon	PMC4362757
PA3382	Sigma factor AlgU regulon	PMC4362757
PA3383	Sigma factor AlgU regulon	PMC4362757
PA3384	Sigma factor AlgU regulon	PMC4362757
PA3386	Sigma factor AlgU regulon	PMC4362757
PA3458	Sigma factor AlgU regulon	PMC4362757
PA3459	Sigma factor AlgU regulon	PMC4362757
PA3460	Sigma factor AlgU regulon	PMC4362757
PA3461	Sigma factor AlgU regulon	PMC4362757
PA3541	Sigma factor AlgU regulon	PMC4362757
PA3542	Sigma factor AlgU regulon	PMC4362757
PA3543	Sigma factor AlgU regulon	PMC4362757
PA3544	Sigma factor AlgU regulon	PMC4362757
PA3545	Sigma factor AlgU regulon	PMC4362757
PA3546	Sigma factor AlgU regulon	PMC4362757
PA3547	Sigma factor AlgU regulon	PMC4362757
PA3551	Sigma factor AlgU regulon	PMC4362757
PA3574	Sigma factor AlgU regulon	PMC4362757
PA3611	Sigma factor AlgU regulon	PMC4362757
PA3612	Sigma factor AlgU regulon	PMC4362757
PA3649	Sigma factor AlgU regulon	PMC4362757
PA3691	Sigma factor AlgU regulon	PMC4362757
PA3692	Sigma factor AlgU regulon	PMC4362757
PA3710	Sigma factor AlgU regulon	PMC4362757
PA3734	Sigma factor AlgU regulon	PMC4362757
PA3762	Sigma factor AlgU regulon	PMC4362757
PA3793	Sigma factor AlgU regulon	PMC4362757
PA3794	Sigma factor AlgU regulon	PMC4362757
PA3795	Sigma factor AlgU regulon	PMC4362757
PA3819	Sigma factor AlgU regulon	PMC4362757
PA3856	Sigma factor AlgU regulon	PMC4362757
PA3887	Sigma factor AlgU regulon	PMC4362757
PA3888	Sigma factor AlgU regulon	PMC4362757
PA3889	Sigma factor AlgU regulon	PMC4362757
PA3890	Sigma factor AlgU regulon	PMC4362757
PA3891	Sigma factor AlgU regulon	PMC4362757
PA3902	Sigma factor AlgU regulon	PMC4362757
PA3940	Sigma factor AlgU regulon	PMC4362757
PA3945	Sigma factor AlgU regulon	PMC4362757
PA3952	Sigma factor AlgU regulon	PMC4362757
PA3962	Sigma factor AlgU regulon	PMC4362757
PA3992	Sigma factor AlgU regulon	PMC4362757
PA4001	Sigma factor AlgU regulon	PMC4362757
PA4017	Sigma factor AlgU regulon	PMC4362757
PA4113	Sigma factor AlgU regulon	PMC4362757
PA4170	Sigma factor AlgU regulon	PMC4362757
PA4171	Sigma factor AlgU regulon	PMC4362757
PA4172	Sigma factor AlgU regulon	PMC4362757
PA4204	Sigma factor AlgU regulon	PMC4362757
PA4308	Sigma factor AlgU regulon	PMC4362757
PA4311	Sigma factor AlgU regulon	PMC4362757
PA4312	Sigma factor AlgU regulon	PMC4362757
PA4313	Sigma factor AlgU regulon	PMC4362757
PA4338	Sigma factor AlgU regulon	PMC4362757
PA4343	Sigma factor AlgU regulon	PMC4362757
PA4345	Sigma factor AlgU regulon	PMC4362757
PA4390	Sigma factor AlgU regulon	PMC4362757
PA4394	Sigma factor AlgU regulon	PMC4362757
PA4458	Sigma factor AlgU regulon	PMC4362757
PA4479	Sigma factor AlgU regulon	PMC4362757
PA4480	Sigma factor AlgU regulon	PMC4362757
PA4481	Sigma factor AlgU regulon	PMC4362757
PA4542	Sigma factor AlgU regulon	PMC4362757
PA4575	Sigma factor AlgU regulon	PMC4362757
PA4639	Sigma factor AlgU regulon	PMC4362757
PA4698	Sigma factor AlgU regulon	PMC4362757
PA4699	Sigma factor AlgU regulon	PMC4362757
PA4700	Sigma factor AlgU regulon	PMC4362757
PA4713	Sigma factor AlgU regulon	PMC4362757
PA4714	Sigma factor AlgU regulon	PMC4362757
PA4717	Sigma factor AlgU regulon	PMC4362757
PA4786	Sigma factor AlgU regulon	PMC4362757
PA4788	Sigma factor AlgU regulon	PMC4362757
PA4841	Sigma factor AlgU regulon	PMC4362757
PA4842	Sigma factor AlgU regulon	PMC4362757
PA4843	Sigma factor AlgU regulon	PMC4362757
PA4874	Sigma factor AlgU regulon	PMC4362757
PA4876	Sigma factor AlgU regulon	PMC4362757
PA4877	Sigma factor AlgU regulon	PMC4362757
PA4879	Sigma factor AlgU regulon	PMC4362757
PA4880	Sigma factor AlgU regulon	PMC4362757
PA4881	Sigma factor AlgU regulon	PMC4362757
PA4922	Sigma factor AlgU regulon	PMC4362757
PA4923	Sigma factor AlgU regulon	PMC4362757
PA5037	Sigma factor AlgU regulon	PMC4362757
PA5038	Sigma factor AlgU regulon	PMC4362757
PA5042	Sigma factor AlgU regulon	PMC4362757
PA5078	Sigma factor AlgU regulon	PMC4362757
PA5107	Sigma factor AlgU regulon	PMC4362757
PA5108	Sigma factor AlgU regulon	PMC4362757
PA5109	Sigma factor AlgU regulon	PMC4362757
PA5110	Sigma factor AlgU regulon	PMC4362757
PA5121	Sigma factor AlgU regulon	PMC4362757
PA5131	Sigma factor AlgU regulon	PMC4362757
PA5146	Sigma factor AlgU regulon	PMC4362757
PA5147	Sigma factor AlgU regulon	PMC4362757
PA5148	Sigma factor AlgU regulon	PMC4362757
PA5192	Sigma factor AlgU regulon	PMC4362757
PA5212	Sigma factor AlgU regulon	PMC4362757
PA5242	Sigma factor AlgU regulon	PMC4362757
PA5245	Sigma factor AlgU regulon	PMC4362757
PA5246	Sigma factor AlgU regulon	PMC4362757
PA5258	Sigma factor AlgU regulon	PMC4362757
PA5290	Sigma factor AlgU regulon	PMC4362757
PA5291	Sigma factor AlgU regulon	PMC4362757
PA5297	Sigma factor AlgU regulon	PMC4362757
PA5322	Sigma factor AlgU regulon	PMC4362757
PA5323	Sigma factor AlgU regulon	PMC4362757
PA5428	Sigma factor AlgU regulon	PMC4362757
PA5472	Sigma factor AlgU regulon	PMC4362757
PA5473	Sigma factor AlgU regulon	PMC4362757
PA5487	Sigma factor AlgU regulon	PMC4362757
PA5488	Sigma factor AlgU regulon	PMC4362757
PA5489	Sigma factor AlgU regulon	PMC4362757
PA5511	Sigma factor AlgU regulon	PMC4362757
PA5512	Sigma factor AlgU regulon	PMC4362757
PA5514	Sigma factor AlgU regulon	PMC4362757
PA5526	Sigma factor AlgU regulon	PMC4362757
PA5566	Sigma factor AlgU regulon	PMC4362757
PA0096	Sigma factor FecI regulon	PMC4362757
PA0387	Sigma factor FecI regulon	PMC4362757
PA0492	Sigma factor FecI regulon	PMC4362757
PA1342	Sigma factor FecI regulon	PMC4362757
PA1922	Sigma factor FecI regulon	PMC4362757
PA1923	Sigma factor FecI regulon	PMC4362757
PA1924	Sigma factor FecI regulon	PMC4362757
PA1925	Sigma factor FecI regulon	PMC4362757
PA2386	Sigma factor FecI regulon	PMC4362757
PA3408	Sigma factor FecI regulon	PMC4362757
PA3610	Sigma factor FecI regulon	PMC4362757
PA3899	Sigma factor FecI regulon	PMC4362757
PA3900	Sigma factor FecI regulon	PMC4362757
PA4067	Sigma factor FecI regulon	PMC4362757
PA4196	Sigma factor FecI regulon	PMC4362757
PA4197	Sigma factor FecI regulon	PMC4362757
PA4198	Sigma factor FecI regulon	PMC4362757
PA4199	Sigma factor FecI regulon	PMC4362757
PA4200	Sigma factor FecI regulon	PMC4362757
PA4881	Sigma factor FecI regulon	PMC4362757
PA4986	Sigma factor FecI regulon	PMC4362757
PA4987	Sigma factor FecI regulon	PMC4362757
PA5082	Sigma factor FecI regulon	PMC4362757
PA5083	Sigma factor FecI regulon	PMC4362757
PA5084	Sigma factor FecI regulon	PMC4362757
PA0096	Sigma factor FecI2 regulon	PMC4362757
PA0097	Sigma factor FecI2 regulon	PMC4362757
PA0098	Sigma factor FecI2 regulon	PMC4362757
PA0099	Sigma factor FecI2 regulon	PMC4362757
PA0101	Sigma factor FecI2 regulon	PMC4362757
PA1302	Sigma factor FecI2 regulon	PMC4362757
PA1630	Sigma factor FecI2 regulon	PMC4362757
PA1631	Sigma factor FecI2 regulon	PMC4362757
PA1872	Sigma factor FecI2 regulon	PMC4362757
PA1873	Sigma factor FecI2 regulon	PMC4362757
PA2380	Sigma factor FecI2 regulon	PMC4362757
PA2426	Sigma factor FecI2 regulon	PMC4362757
PA3118	Sigma factor FecI2 regulon	PMC4362757
PA3268	Sigma factor FecI2 regulon	PMC4362757
PA3407	Sigma factor FecI2 regulon	PMC4362757
PA3408	Sigma factor FecI2 regulon	PMC4362757
PA3410	Sigma factor FecI2 regulon	PMC4362757
PA4090	Sigma factor FecI2 regulon	PMC4362757
PA4227	Sigma factor FecI2 regulon	PMC4362757
PA4710	Sigma factor FecI2 regulon	PMC4362757
PA5229	Sigma factor FecI2 regulon	PMC4362757
PA0153	Sigma factor FliA regulon	PMC4362757
PA0154	Sigma factor FliA regulon	PMC4362757
PA0173	Sigma factor FliA regulon	PMC4362757
PA0174	Sigma factor FliA regulon	PMC4362757
PA0175	Sigma factor FliA regulon	PMC4362757
PA0176	Sigma factor FliA regulon	PMC4362757
PA0177	Sigma factor FliA regulon	PMC4362757
PA0178	Sigma factor FliA regulon	PMC4362757
PA0179	Sigma factor FliA regulon	PMC4362757
PA0180	Sigma factor FliA regulon	PMC4362757
PA0259	Sigma factor FliA regulon	PMC4362757
PA0444	Sigma factor FliA regulon	PMC4362757
PA0451	Sigma factor FliA regulon	PMC4362757
PA0452	Sigma factor FliA regulon	PMC4362757
PA0665	Sigma factor FliA regulon	PMC4362757
PA0669	Sigma factor FliA regulon	PMC4362757
PA0684	Sigma factor FliA regulon	PMC4362757
PA0690	Sigma factor FliA regulon	PMC4362757
PA0691	Sigma factor FliA regulon	PMC4362757
PA0699	Sigma factor FliA regulon	PMC4362757
PA0701	Sigma factor FliA regulon	PMC4362757
PA0720	Sigma factor FliA regulon	PMC4362757
PA0721	Sigma factor FliA regulon	PMC4362757
PA0722	Sigma factor FliA regulon	PMC4362757
PA0723	Sigma factor FliA regulon	PMC4362757
PA0727	Sigma factor FliA regulon	PMC4362757
PA0728	Sigma factor FliA regulon	PMC4362757
PA0762	Sigma factor FliA regulon	PMC4362757
PA0764	Sigma factor FliA regulon	PMC4362757
PA0818	Sigma factor FliA regulon	PMC4362757
PA0882	Sigma factor FliA regulon	PMC4362757
PA0883	Sigma factor FliA regulon	PMC4362757
PA0884	Sigma factor FliA regulon	PMC4362757
PA0885	Sigma factor FliA regulon	PMC4362757
PA0886	Sigma factor FliA regulon	PMC4362757
PA0967	Sigma factor FliA regulon	PMC4362757
PA0971	Sigma factor FliA regulon	PMC4362757
PA0972	Sigma factor FliA regulon	PMC4362757
PA0980	Sigma factor FliA regulon	PMC4362757
PA0982	Sigma factor FliA regulon	PMC4362757
PA1023	Sigma factor FliA regulon	PMC4362757
PA1028	Sigma factor FliA regulon	PMC4362757
PA1087	Sigma factor FliA regulon	PMC4362757
PA1088	Sigma factor FliA regulon	PMC4362757
PA1089	Sigma factor FliA regulon	PMC4362757
PA1090	Sigma factor FliA regulon	PMC4362757
PA1092	Sigma factor FliA regulon	PMC4362757
PA1093	Sigma factor FliA regulon	PMC4362757
PA1094	Sigma factor FliA regulon	PMC4362757
PA1095	Sigma factor FliA regulon	PMC4362757
PA1096	Sigma factor FliA regulon	PMC4362757
PA1100	Sigma factor FliA regulon	PMC4362757
PA1101	Sigma factor FliA regulon	PMC4362757
PA1102	Sigma factor FliA regulon	PMC4362757
PA1103	Sigma factor FliA regulon	PMC4362757
PA1104	Sigma factor FliA regulon	PMC4362757
PA1105	Sigma factor FliA regulon	PMC4362757
PA1130	Sigma factor FliA regulon	PMC4362757
PA1131	Sigma factor FliA regulon	PMC4362757
PA1181	Sigma factor FliA regulon	PMC4362757
PA1211	Sigma factor FliA regulon	PMC4362757
PA1212	Sigma factor FliA regulon	PMC4362757
PA1213	Sigma factor FliA regulon	PMC4362757
PA1214	Sigma factor FliA regulon	PMC4362757
PA1215	Sigma factor FliA regulon	PMC4362757
PA1216	Sigma factor FliA regulon	PMC4362757
PA1217	Sigma factor FliA regulon	PMC4362757
PA1218	Sigma factor FliA regulon	PMC4362757
PA1219	Sigma factor FliA regulon	PMC4362757
PA1220	Sigma factor FliA regulon	PMC4362757
PA1221	Sigma factor FliA regulon	PMC4362757
PA1232	Sigma factor FliA regulon	PMC4362757
PA1244	Sigma factor FliA regulon	PMC4362757
PA1251	Sigma factor FliA regulon	PMC4362757
PA1253	Sigma factor FliA regulon	PMC4362757
PA1254	Sigma factor FliA regulon	PMC4362757
PA1311	Sigma factor FliA regulon	PMC4362757
PA1319	Sigma factor FliA regulon	PMC4362757
PA1346	Sigma factor FliA regulon	PMC4362757
PA1353	Sigma factor FliA regulon	PMC4362757
PA1354	Sigma factor FliA regulon	PMC4362757
PA1367	Sigma factor FliA regulon	PMC4362757
PA1419	Sigma factor FliA regulon	PMC4362757
PA1420	Sigma factor FliA regulon	PMC4362757
PA1421	Sigma factor FliA regulon	PMC4362757
PA1423	Sigma factor FliA regulon	PMC4362757
PA1455	Sigma factor FliA regulon	PMC4362757
PA1456	Sigma factor FliA regulon	PMC4362757
PA1458	Sigma factor FliA regulon	PMC4362757
PA1459	Sigma factor FliA regulon	PMC4362757
PA1460	Sigma factor FliA regulon	PMC4362757
PA1461	Sigma factor FliA regulon	PMC4362757
PA1462	Sigma factor FliA regulon	PMC4362757
PA1465	Sigma factor FliA regulon	PMC4362757
PA1467	Sigma factor FliA regulon	PMC4362757
PA1473	Sigma factor FliA regulon	PMC4362757
PA1474	Sigma factor FliA regulon	PMC4362757
PA1498	Sigma factor FliA regulon	PMC4362757
PA1509	Sigma factor FliA regulon	PMC4362757
PA1510	Sigma factor FliA regulon	PMC4362757
PA1537	Sigma factor FliA regulon	PMC4362757
PA1538	Sigma factor FliA regulon	PMC4362757
PA1545	Sigma factor FliA regulon	PMC4362757
PA1561	Sigma factor FliA regulon	PMC4362757
PA1567	Sigma factor FliA regulon	PMC4362757
PA1568	Sigma factor FliA regulon	PMC4362757
PA1569	Sigma factor FliA regulon	PMC4362757
PA1607	Sigma factor FliA regulon	PMC4362757
PA1608	Sigma factor FliA regulon	PMC4362757
PA1646	Sigma factor FliA regulon	PMC4362757
PA1679	Sigma factor FliA regulon	PMC4362757
PA1738	Sigma factor FliA regulon	PMC4362757
PA1740	Sigma factor FliA regulon	PMC4362757
PA1778	Sigma factor FliA regulon	PMC4362757
PA1835	Sigma factor FliA regulon	PMC4362757
PA1913	Sigma factor FliA regulon	PMC4362757
PA2033	Sigma factor FliA regulon	PMC4362757
PA2034	Sigma factor FliA regulon	PMC4362757
PA2036	Sigma factor FliA regulon	PMC4362757
PA2037	Sigma factor FliA regulon	PMC4362757
PA2077	Sigma factor FliA regulon	PMC4362757
PA2131	Sigma factor FliA regulon	PMC4362757
PA2151	Sigma factor FliA regulon	PMC4362757
PA2152	Sigma factor FliA regulon	PMC4362757
PA2153	Sigma factor FliA regulon	PMC4362757
PA2158	Sigma factor FliA regulon	PMC4362757
PA2160	Sigma factor FliA regulon	PMC4362757
PA2161	Sigma factor FliA regulon	PMC4362757
PA2162	Sigma factor FliA regulon	PMC4362757
PA2163	Sigma factor FliA regulon	PMC4362757
PA2164	Sigma factor FliA regulon	PMC4362757
PA2165	Sigma factor FliA regulon	PMC4362757
PA2215	Sigma factor FliA regulon	PMC4362757
PA2216	Sigma factor FliA regulon	PMC4362757
PA2217	Sigma factor FliA regulon	PMC4362757
PA2307	Sigma factor FliA regulon	PMC4362757
PA2308	Sigma factor FliA regulon	PMC4362757
PA2309	Sigma factor FliA regulon	PMC4362757
PA2310	Sigma factor FliA regulon	PMC4362757
PA2348	Sigma factor FliA regulon	PMC4362757
PA2396	Sigma factor FliA regulon	PMC4362757
PA2399	Sigma factor FliA regulon	PMC4362757
PA2400	Sigma factor FliA regulon	PMC4362757
PA2402	Sigma factor FliA regulon	PMC4362757
PA2403	Sigma factor FliA regulon	PMC4362757
PA2404	Sigma factor FliA regulon	PMC4362757
PA2405	Sigma factor FliA regulon	PMC4362757
PA2406	Sigma factor FliA regulon	PMC4362757
PA2407	Sigma factor FliA regulon	PMC4362757
PA2408	Sigma factor FliA regulon	PMC4362757
PA2409	Sigma factor FliA regulon	PMC4362757
PA2410	Sigma factor FliA regulon	PMC4362757
PA2493	Sigma factor FliA regulon	PMC4362757
PA2494	Sigma factor FliA regulon	PMC4362757
PA2495	Sigma factor FliA regulon	PMC4362757
PA2521	Sigma factor FliA regulon	PMC4362757
PA2522	Sigma factor FliA regulon	PMC4362757
PA2535	Sigma factor FliA regulon	PMC4362757
PA2561	Sigma factor FliA regulon	PMC4362757
PA2567	Sigma factor FliA regulon	PMC4362757
PA2571	Sigma factor FliA regulon	PMC4362757
PA2594	Sigma factor FliA regulon	PMC4362757
PA2598	Sigma factor FliA regulon	PMC4362757
PA2599	Sigma factor FliA regulon	PMC4362757
PA2652	Sigma factor FliA regulon	PMC4362757
PA2654	Sigma factor FliA regulon	PMC4362757
PA2669	Sigma factor FliA regulon	PMC4362757
PA2670	Sigma factor FliA regulon	PMC4362757
PA2672	Sigma factor FliA regulon	PMC4362757
PA2673	Sigma factor FliA regulon	PMC4362757
PA2697	Sigma factor FliA regulon	PMC4362757
PA2788	Sigma factor FliA regulon	PMC4362757
PA2855	Sigma factor FliA regulon	PMC4362757
PA2856	Sigma factor FliA regulon	PMC4362757
PA2867	Sigma factor FliA regulon	PMC4362757
PA2868	Sigma factor FliA regulon	PMC4362757
PA2869	Sigma factor FliA regulon	PMC4362757
PA2870	Sigma factor FliA regulon	PMC4362757
PA2880	Sigma factor FliA regulon	PMC4362757
PA2916	Sigma factor FliA regulon	PMC4362757
PA2917	Sigma factor FliA regulon	PMC4362757
PA2935	Sigma factor FliA regulon	PMC4362757
PA3024	Sigma factor FliA regulon	PMC4362757
PA3025	Sigma factor FliA regulon	PMC4362757
PA3026	Sigma factor FliA regulon	PMC4362757
PA3104	Sigma factor FliA regulon	PMC4362757
PA3105	Sigma factor FliA regulon	PMC4362757
PA3126	Sigma factor FliA regulon	PMC4362757
PA3314	Sigma factor FliA regulon	PMC4362757
PA3319	Sigma factor FliA regulon	PMC4362757
PA3349	Sigma factor FliA regulon	PMC4362757
PA3351	Sigma factor FliA regulon	PMC4362757
PA3352	Sigma factor FliA regulon	PMC4362757
PA3353	Sigma factor FliA regulon	PMC4362757
PA3375	Sigma factor FliA regulon	PMC4362757
PA3377	Sigma factor FliA regulon	PMC4362757
PA3379	Sigma factor FliA regulon	PMC4362757
PA3422	Sigma factor FliA regulon	PMC4362757
PA3429	Sigma factor FliA regulon	PMC4362757
PA3442	Sigma factor FliA regulon	PMC4362757
PA3443	Sigma factor FliA regulon	PMC4362757
PA3515	Sigma factor FliA regulon	PMC4362757
PA3516	Sigma factor FliA regulon	PMC4362757
PA3522	Sigma factor FliA regulon	PMC4362757
PA3525	Sigma factor FliA regulon	PMC4362757
PA3526	Sigma factor FliA regulon	PMC4362757
PA3541	Sigma factor FliA regulon	PMC4362757
PA3542	Sigma factor FliA regulon	PMC4362757
PA3543	Sigma factor FliA regulon	PMC4362757
PA3544	Sigma factor FliA regulon	PMC4362757
PA3545	Sigma factor FliA regulon	PMC4362757
PA3546	Sigma factor FliA regulon	PMC4362757
PA3547	Sigma factor FliA regulon	PMC4362757
PA3550	Sigma factor FliA regulon	PMC4362757
PA3551	Sigma factor FliA regulon	PMC4362757
PA3590	Sigma factor FliA regulon	PMC4362757
PA3592	Sigma factor FliA regulon	PMC4362757
PA3599	Sigma factor FliA regulon	PMC4362757
PA3740	Sigma factor FliA regulon	PMC4362757
PA3866	Sigma factor FliA regulon	PMC4362757
PA3936	Sigma factor FliA regulon	PMC4362757
PA3946	Sigma factor FliA regulon	PMC4362757
PA4012	Sigma factor FliA regulon	PMC4362757
PA4013	Sigma factor FliA regulon	PMC4362757
PA4014	Sigma factor FliA regulon	PMC4362757
PA4182	Sigma factor FliA regulon	PMC4362757
PA4293	Sigma factor FliA regulon	PMC4362757
PA4297	Sigma factor FliA regulon	PMC4362757
PA4298	Sigma factor FliA regulon	PMC4362757
PA4299	Sigma factor FliA regulon	PMC4362757
PA4300	Sigma factor FliA regulon	PMC4362757
PA4301	Sigma factor FliA regulon	PMC4362757
PA4302	Sigma factor FliA regulon	PMC4362757
PA4303	Sigma factor FliA regulon	PMC4362757
PA4304	Sigma factor FliA regulon	PMC4362757
PA4305	Sigma factor FliA regulon	PMC4362757
PA4307	Sigma factor FliA regulon	PMC4362757
PA4309	Sigma factor FliA regulon	PMC4362757
PA4310	Sigma factor FliA regulon	PMC4362757
PA4325	Sigma factor FliA regulon	PMC4362757
PA4326	Sigma factor FliA regulon	PMC4362757
PA4354	Sigma factor FliA regulon	PMC4362757
PA4355	Sigma factor FliA regulon	PMC4362757
PA4356	Sigma factor FliA regulon	PMC4362757
PA4467	Sigma factor FliA regulon	PMC4362757
PA4468	Sigma factor FliA regulon	PMC4362757
PA4470	Sigma factor FliA regulon	PMC4362757
PA4520	Sigma factor FliA regulon	PMC4362757
PA4583	Sigma factor FliA regulon	PMC4362757
PA4598	Sigma factor FliA regulon	PMC4362757
PA4601	Sigma factor FliA regulon	PMC4362757
PA4602	Sigma factor FliA regulon	PMC4362757
PA4616	Sigma factor FliA regulon	PMC4362757
PA4633	Sigma factor FliA regulon	PMC4362757
PA4655	Sigma factor FliA regulon	PMC4362757
PA4656	Sigma factor FliA regulon	PMC4362757
PA4843	Sigma factor FliA regulon	PMC4362757
PA4861	Sigma factor FliA regulon	PMC4362757
PA4953	Sigma factor FliA regulon	PMC4362757
PA4954	Sigma factor FliA regulon	PMC4362757
PA4955	Sigma factor FliA regulon	PMC4362757
PA5017	Sigma factor FliA regulon	PMC4362757
PA5018	Sigma factor FliA regulon	PMC4362757
PA5037	Sigma factor FliA regulon	PMC4362757
PA5040	Sigma factor FliA regulon	PMC4362757
PA5041	Sigma factor FliA regulon	PMC4362757
PA5042	Sigma factor FliA regulon	PMC4362757
PA5043	Sigma factor FliA regulon	PMC4362757
PA5044	Sigma factor FliA regulon	PMC4362757
PA5072	Sigma factor FliA regulon	PMC4362757
PA5137	Sigma factor FliA regulon	PMC4362757
PA5216	Sigma factor FliA regulon	PMC4362757
PA5217	Sigma factor FliA regulon	PMC4362757
PA5218	Sigma factor FliA regulon	PMC4362757
PA5272	Sigma factor FliA regulon	PMC4362757
PA5273	Sigma factor FliA regulon	PMC4362757
PA5284	Sigma factor FliA regulon	PMC4362757
PA5285	Sigma factor FliA regulon	PMC4362757
PA5376	Sigma factor FliA regulon	PMC4362757
PA1253	Sigma factor FpvI regulon	PMC4362757
PA1254	Sigma factor FpvI regulon	PMC4362757
PA2386	Sigma factor FpvI regulon	PMC4362757
PA2387	Sigma factor FpvI regulon	PMC4362757
PA2398	Sigma factor FpvI regulon	PMC4362757
PA2399	Sigma factor FpvI regulon	PMC4362757
PA2400	Sigma factor FpvI regulon	PMC4362757
PA2402	Sigma factor FpvI regulon	PMC4362757
PA2403	Sigma factor FpvI regulon	PMC4362757
PA2404	Sigma factor FpvI regulon	PMC4362757
PA2405	Sigma factor FpvI regulon	PMC4362757
PA2406	Sigma factor FpvI regulon	PMC4362757
PA3408	Sigma factor FpvI regulon	PMC4362757
PA3952	Sigma factor FpvI regulon	PMC4362757
PA4287	Sigma factor FpvI regulon	PMC4362757
PA4902	Sigma factor FpvI regulon	PMC4362757
PA5106	Sigma factor FpvI regulon	PMC4362757
PA0044	Sigma factor PvdS regulon	PMC4362757
PA0660	Sigma factor PvdS regulon	PMC4362757
PA0661	Sigma factor PvdS regulon	PMC4362757
PA0707	Sigma factor PvdS regulon	PMC4362757
PA0938	Sigma factor PvdS regulon	PMC4362757
PA1133	Sigma factor PvdS regulon	PMC4362757
PA1134	Sigma factor PvdS regulon	PMC4362757
PA1160	Sigma factor PvdS regulon	PMC4362757
PA1161	Sigma factor PvdS regulon	PMC4362757
PA1162	Sigma factor PvdS regulon	PMC4362757
PA1185	Sigma factor PvdS regulon	PMC4362757
PA1186	Sigma factor PvdS regulon	PMC4362757
PA1712	Sigma factor PvdS regulon	PMC4362757
PA1713	Sigma factor PvdS regulon	PMC4362757
PA2290	Sigma factor PvdS regulon	PMC4362757
PA2386	Sigma factor PvdS regulon	PMC4362757
PA2389	Sigma factor PvdS regulon	PMC4362757
PA2390	Sigma factor PvdS regulon	PMC4362757
PA2391	Sigma factor PvdS regulon	PMC4362757
PA2392	Sigma factor PvdS regulon	PMC4362757
PA2393	Sigma factor PvdS regulon	PMC4362757
PA2394	Sigma factor PvdS regulon	PMC4362757
PA2395	Sigma factor PvdS regulon	PMC4362757
PA2396	Sigma factor PvdS regulon	PMC4362757
PA2397	Sigma factor PvdS regulon	PMC4362757
PA2399	Sigma factor PvdS regulon	PMC4362757
PA2400	Sigma factor PvdS regulon	PMC4362757
PA2402	Sigma factor PvdS regulon	PMC4362757
PA2403	Sigma factor PvdS regulon	PMC4362757
PA2404	Sigma factor PvdS regulon	PMC4362757
PA2405	Sigma factor PvdS regulon	PMC4362757
PA2406	Sigma factor PvdS regulon	PMC4362757
PA2411	Sigma factor PvdS regulon	PMC4362757
PA2412	Sigma factor PvdS regulon	PMC4362757
PA2424	Sigma factor PvdS regulon	PMC4362757
PA2425	Sigma factor PvdS regulon	PMC4362757
PA2426	Sigma factor PvdS regulon	PMC4362757
PA2427	Sigma factor PvdS regulon	PMC4362757
PA2451	Sigma factor PvdS regulon	PMC4362757
PA2531	Sigma factor PvdS regulon	PMC4362757
PA2567	Sigma factor PvdS regulon	PMC4362757
PA2912	Sigma factor PvdS regulon	PMC4362757
PA3165	Sigma factor PvdS regulon	PMC4362757
PA3225	Sigma factor PvdS regulon	PMC4362757
PA3226	Sigma factor PvdS regulon	PMC4362757
PA3285	Sigma factor PvdS regulon	PMC4362757
PA3286	Sigma factor PvdS regulon	PMC4362757
PA3397	Sigma factor PvdS regulon	PMC4362757
PA3452	Sigma factor PvdS regulon	PMC4362757
PA3641	Sigma factor PvdS regulon	PMC4362757
PA4141	Sigma factor PvdS regulon	PMC4362757
PA4142	Sigma factor PvdS regulon	PMC4362757
PA4143	Sigma factor PvdS regulon	PMC4362757
PA4144	Sigma factor PvdS regulon	PMC4362757
PA4175	Sigma factor PvdS regulon	PMC4362757
PA4177	Sigma factor PvdS regulon	PMC4362757
PA4290	Sigma factor PvdS regulon	PMC4362757
PA4390	Sigma factor PvdS regulon	PMC4362757
PA4427	Sigma factor PvdS regulon	PMC4362757
PA4428	Sigma factor PvdS regulon	PMC4362757
PA4429	Sigma factor PvdS regulon	PMC4362757
PA4430	Sigma factor PvdS regulon	PMC4362757
PA4431	Sigma factor PvdS regulon	PMC4362757
PA4655	Sigma factor PvdS regulon	PMC4362757
PA4656	Sigma factor PvdS regulon	PMC4362757
PA4793	Sigma factor PvdS regulon	PMC4362757
PA4794	Sigma factor PvdS regulon	PMC4362757
PA4795	Sigma factor PvdS regulon	PMC4362757
PA4796	Sigma factor PvdS regulon	PMC4362757
PA5106	Sigma factor PvdS regulon	PMC4362757
PA5128	Sigma factor PvdS regulon	PMC4362757
PA5129	Sigma factor PvdS regulon	PMC4362757
PA5130	Sigma factor PvdS regulon	PMC4362757
PA5131	Sigma factor PvdS regulon	PMC4362757
PA5150	Sigma factor PvdS regulon	PMC4362757
PA5204	Sigma factor PvdS regulon	PMC4362757
PA0001	Sigma factor RpoD regulon	PMC4362757
PA0002	Sigma factor RpoD regulon	PMC4362757
PA0003	Sigma factor RpoD regulon	PMC4362757
PA0004	Sigma factor RpoD regulon	PMC4362757
PA0019	Sigma factor RpoD regulon	PMC4362757
PA0051	Sigma factor RpoD regulon	PMC4362757
PA0067	Sigma factor RpoD regulon	PMC4362757
PA0068	Sigma factor RpoD regulon	PMC4362757
PA0112	Sigma factor RpoD regulon	PMC4362757
PA0113	Sigma factor RpoD regulon	PMC4362757
PA0114	Sigma factor RpoD regulon	PMC4362757
PA0139	Sigma factor RpoD regulon	PMC4362757
PA0182	Sigma factor RpoD regulon	PMC4362757
PA0186	Sigma factor RpoD regulon	PMC4362757
PA0191	Sigma factor RpoD regulon	PMC4362757
PA0192	Sigma factor RpoD regulon	PMC4362757
PA0193	Sigma factor RpoD regulon	PMC4362757
PA0194	Sigma factor RpoD regulon	PMC4362757
PA0200	Sigma factor RpoD regulon	PMC4362757
PA0201	Sigma factor RpoD regulon	PMC4362757
PA0217	Sigma factor RpoD regulon	PMC4362757
PA0219	Sigma factor RpoD regulon	PMC4362757
PA0220	Sigma factor RpoD regulon	PMC4362757
PA0221	Sigma factor RpoD regulon	PMC4362757
PA0250	Sigma factor RpoD regulon	PMC4362757
PA0259	Sigma factor RpoD regulon	PMC4362757
PA0264	Sigma factor RpoD regulon	PMC4362757
PA0269	Sigma factor RpoD regulon	PMC4362757
PA0270	Sigma factor RpoD regulon	PMC4362757
PA0271	Sigma factor RpoD regulon	PMC4362757
PA0275	Sigma factor RpoD regulon	PMC4362757
PA0285	Sigma factor RpoD regulon	PMC4362757
PA0286	Sigma factor RpoD regulon	PMC4362757
PA0296	Sigma factor RpoD regulon	PMC4362757
PA0297	Sigma factor RpoD regulon	PMC4362757
PA0298	Sigma factor RpoD regulon	PMC4362757
PA0299	Sigma factor RpoD regulon	PMC4362757
PA0301	Sigma factor RpoD regulon	PMC4362757
PA0302	Sigma factor RpoD regulon	PMC4362757
PA0303	Sigma factor RpoD regulon	PMC4362757
PA0304	Sigma factor RpoD regulon	PMC4362757
PA0305	Sigma factor RpoD regulon	PMC4362757
PA0308	Sigma factor RpoD regulon	PMC4362757
PA0311	Sigma factor RpoD regulon	PMC4362757
PA0312	Sigma factor RpoD regulon	PMC4362757
PA0328	Sigma factor RpoD regulon	PMC4362757
PA0334	Sigma factor RpoD regulon	PMC4362757
PA0335	Sigma factor RpoD regulon	PMC4362757
PA0336	Sigma factor RpoD regulon	PMC4362757
PA0337	Sigma factor RpoD regulon	PMC4362757
PA0338	Sigma factor RpoD regulon	PMC4362757
PA0360	Sigma factor RpoD regulon	PMC4362757
PA0389	Sigma factor RpoD regulon	PMC4362757
PA0390	Sigma factor RpoD regulon	PMC4362757
PA0391	Sigma factor RpoD regulon	PMC4362757
[truncated: 4,032 more rows]
